# Supplementary material for: USP22 regulates lipidome accumulation by stabilizing PPARγ in hepatocellular carcinoma
Source: Nat Commun. 2022 Apr 21;13:2187. doi: 10.1038/s41467-022-29846-9 (PMC9023467; doi:10.1038/s41467-022-29846-9)
Supplement: Supplementary file 4 — Source Data [file 41467_2022_29846_MOESM4_ESM.xlsx]

## Sheet: Figure 1a-e,g
a	pos																						b		log2fc	log10p		c		NT1-1	NT2-1	NT3-1	NT4-1	NT5-1	NT6-1	NT7-1	NT8-1	NT9-1	NT10-1	Ca1-1	Ca2-1	Ca3-1	Ca4-1	Ca5-1	Ca6-1	Ca7-1	Ca8-1	Ca9-1	Ca10-1
		NT1-1	NT2-1	NT3-1	NT4-1	NT5-1	NT6-1	NT7-1	NT8-1	NT9-1	NT10-1	Ca1-2	Ca2-2	Ca3-2	Ca4-2	Ca5-2	Ca6-2	Ca7-2	Ca8-2	Ca9-2	Ca10-2			Arginine	1.34412	1.55284			Carnitine C3:0	1.08986	0.691868	0.783512	0.929446	1.73275	2.54799	0.468946	0.984112	0.145686	0.625833	0.0431441	0.0878191	0.415895	0.603715	0.204309	0.230569	0.460516	0.164281	0.0615301	0.0916181
	2-Aminoadipic acid	721246229	1112800917	992746566	1632164029	1237730857	1333223796	755555375	1502973762	205882999	1602718902	135261686	109796290	674252403	368081552	1293124219	2542932398	693002649	1041742990	126098697	1650393976			Carnitine	-0.631745	1.55284			Carnitine C4:0	1.33122	0.658138	0.606799	1.34766	1.11656	1.23882	1.43217	1.11629	0.349089	0.80325	0.524451	0.412147	0.854525	0.632411	0.562483	0.486111	1.12193	0.963471	0.470575	0.761952
	3-(1-Pyrazolyl)-alanine	420930651	368914187	431148473	373080304	328011144	344334258	848757842	305536535	537023254	479511220	251275527	155030876	657102023	769455718	302270442	567701084	725973550	197448885	155992990	266090691			Carnitine C3:0	-2.08107	2.30103			Carnitine C5:0	2.55992	0.343734	0.232387	1.34589	0.90372	1.46751	1.47819	1.00107	0.187005	0.48058	0.0784702	0.0748847	0.574801	0.529926	0.239329	0.304891	1.02604	0.433528	0.190138	0.354944
	8-Hydroxy-2'-deoxyguanosine	79502163	153575724	100747566	78955539	128512904	125735680	99449677	173012382	152077269	107128019	181643264	26104500	48401519	40011562	276528329	175110943	87993454	87721894	41345151	225073659			Carnitine C4:0	-0.558504	1.4318			FFA C9:0	0.922553	1.135	0.804808	0.696297	1.06878	1.3702	1.67546	0.950944	0.268405	1.10755	0.62733	0.340161	0.529121	1.08408	0.472927	0.684314	1.6538	0.526383	0.409984	0.29602
	Acetylchloline	138993635	138898757	37562129	111893604	50198830	320231168	358950676	130932057	154878663	104443760	109561398	88335304	25619453	164423514	138980314	141123783	346304641	56523317	48579442	129901458			Carnitine C5:0	-1.39329	1.65758			FFA C18:1	1.1494	0.38214	1.05114	0.607708	0.505458	0.377188	0.33253	1.55017	3.12603	0.918243	2.64678	3.8718	0.706355	0.300234	3.5015	2.71409	0.84054	4.89379	3.78252	1.48514
	Adenosine	46948362	27606717	39012317	82421039	83375108	29899432	128887930	30166759	22278547	22598653	42670896	2301785	13734030	23708681	60352135	40835670	98825134	80184431	18415654	53057337			Choline	-0.406917	1.65758			FFA C20:1	0.743693	0.38907	0.274755	0.293517	0.321898	0.347092	0.185282	1.22703	5.47097	0.746699	9.47514	6.08336	0.203973	0.166823	1.3896	2.73385	0.351913	13.1304	5.58316	2.77312
	Ala-Gly	986146595	1337851092	895226833	1023636265	828932885	624660925	2414562764	1033900850	534298712	833224321	995329782	253165463	1223406875	1453267890	386810922	1992377032	2682143454	382252282	292722764	677124779			LPC 20:0	0.856582	1.3279			FFA C20:2	1.49803	0.618967	0.493903	0.682306	0.636411	0.562011	0.300443	1.40092	2.27799	1.52902	11.9097	1.87147	0.337956	0.37604	2.81023	2.75765	0.699736	5.01372	4.07647	3.941
	Arginine	6783068	26409962	11336153	8930529	12862632	6592423	183015824	6557869	906055411	17522165	388041163	52238493	16041386	11399280	119470769	22089807	261801494	425796229	403151970	507539840			LPC 20:3	0.735577	1.3279			FFA C20:3	1.62955	0.792155	1.00158	0.7904	0.817795	0.72141	0.742959	1.78659	0.574747	1.14282	2.88241	0.841776	0.837886	0.580399	1.958	1.16713	1.87044	1.74014	2.30779	4.46954
	Argininosuccinic acid	10241497	9341658	3454314	19144146	17881962	21753084	5320501	11651703	5902293	9282367	6386653	66855	2025765	15316674	8382442	30591273	6278572	653106	708355	4738688			LPE 18:1	0.888588	1.4318			FFA C22:2	1.24742	0.0986891	0.343836	0.403978	0.227043	0.206246	0	1.01591	4.71208	1.7448	11.4024	9.84399	0.110734	0.0346923	4.49255	1.23546	0.159744	5.76135	8.94831	9.94098
	Calcifediol	151442830	62251086	65125424	112802645	173618104	194693492	113654442	87050045	11101215	194151996	114114732	2272455457	72610350	58185931	125231249	36324302	298631522	96393032	136470653	173372878			LPE 22:6	-1.67601	1.65758			FFA C24:1	1.42501	0.930411	0.960622	0.221351	0.471426	0.340173	0.309514	0.896962	3.15153	1.293	8.23962	48.9461	0.636279	0.230717	2.26628	1.45911	0.530385	9.84373	5.40362	14.099
	Carnitine	3653205086	3159360477	5153413103	3015754195	4753485083	3935758382	6403805782	3851590653	1084357841	2891990051	956093272	1107567616	3642503004	4755273181	1842569687	1974123906	6052584240	1226684804	769034840	2183710167			Methionine	0.4195	1.88606			FFA C24:2	1.84732	0	0.57645	0.305677	0.184147	0.101226	0.0983936	0.658492	4.21113	2.01717	13.2348	33.7559	0.106751	0.086622	5.08535	0.591677	0.264217	6.34288	15.0013	36.8797
	Carnitine C10:0	109409918	33616474	25144095	84542729	69523599	129078535	33527663	15720570	40786133	20084523	25922851	618380567	12160915	6973582	15614687	15023865	39341735	29326652	149372639	15918947			N8-Acetylspermidine	2.2451	1.65758			FFA C24:5	1.11165	0.390928	0.347183	1.44409	0.2843	0.679443	0.168063	1.09001	1.28104	3.2033	2.18649	20.9419	2.33192	0.459776	7.35716	2.2346	1.07216	3.15253	5.95767	9.62329
	Carnitine C10:OH	15742907	19884885	15091693	23109858	21122122	89128024	4409290	20333786	14298995	35128622	13119391	35031943	7145207	6261367	14414426	11123917	4184271	9413653	12451203	13727857			O-phosphorylethanolamine	1.039	1.55284			FFA C24:6	1.15931	0.236827	0.966685	1.26152	0.389912	0.88302	0.115627	0.675899	1.8572	2.45399	3.6519	8.35567	6.89868	1.48082	18.0276	2.66532	1.2902	2.8468	8.08385	17.1479
	Carnitine C14:0	115983524	142696035	86413610	119479071	232952221	389226013	90838367	65425063	28967887	229236369	132809744	2548867680	206371392	78598204	330686317	77488311	226988571	171354081	164221318	428969433			PC 30:0	5.26303	2.1549			PC 30:0	0.657791	0.358679	0.54224	0.586065	0.504027	0.94865	0.769067	1.65327	3.05149	0.92872	44.5837	56.1105	0.519257	1.47705	78.2717	2.00156	2.35419	78.5743	67.7786	52.3278
	Carnitine C16:0	604747854	253822022	266871250	453274639	689698329	773564441	455664883	348459133	46099962	779381023	456350036	9051762422	292325846	236708027	497826438	149267753	1187883656	386099395	548460387	685218507			PC 32:0	3.00764	1.65758			PC 32:0	0.726028	0.470093	0.165979	0.362272	0.383784	1.00188	0.313061	2.87235	2.18661	1.51794	13.4368	11.4841	0.169746	0.211837	17.813	0.979194	0.780103	10.8087	14.38	10.3614
	Carnitine C16:1	95213969	83230006	68216325	217486572	248195897	503023049	111372379	99892081	19162619	225275469	100654976	3258274130	63119740	59033052	272921669	81771725	281221273	319760133	136438344	277987185			PC 32:1	3.9301	1.88606			PC 32:1	1.18683	0.383551	0.62738	0.653804	0.805972	1.61206	0.851977	2.2829	1.10513	0.490399	12.3212	33.5792	0.256081	0.626361	41.0529	2.37688	3.32162	28.9386	16.061	13.8984
	Carnitine C16:0-OH	48573660	34747171	15388684	26783691	48690831	99295986	27747679	27274722	4800671	72125671	18392435	286124750	21162741	10480804	58451242	15692515	43705268	17987537	13693659	33941238			PC 32:2	3.24108	1.3279			PC 32:2	1.89364	0.269197	0.892369	1.65009	0.737517	0.848311	0.179958	1.39389	1.1847	0.95033	13.8109	16.7971	0.160175	0.250146	10.3057	0.806565	0.82228	21.7374	16.8507	13.0095
	Carnitine C18:0	152901297	48231298	47727015	71939285	97490669	67264794	51359920	43027732	20222301	119981790	74965634	1876633830	79362243	48744091	47625136	35363088	137726355	56905693	370820104	197436482			PC 34:1	2.24322	2.04576			PC 34:1	1.31401	0.552142	0.265434	0.509905	0.66056	1.35669	0.674962	2.31979	1.60136	0.745144	6.21865	8.20526	0.28051	0.450062	5.96134	2.7282	1.74315	8.18764	8.61481	4.95571
	Carnitine C18:1	261225280	102245808	122164430	385543643	448593710	661212586	240491163	252715269	29222857	525228954	298566161	6033880240	85647775	134339579	257672823	154824386	656135425	577165710	349383188	474538215			PC 34:2	0.886653	1.3279			PC 34:2	1.45195	0.7742	0.476634	1.15268	0.894196	0.935354	0.70173	1.32024	1.2389	1.05412	3.34083	3.17974	0.288949	0.389897	1.34651	0.836939	1.22199	2.53704	3.16416	2.18278
	Carnitine C18:1-OH	24298270	22695840	11486430	22500755	34968426	84672342	17842923	21682790	3011658	55616982	16236652	193701894	8921900	5578092	56468080	18155186	24815941	33124670	9508650	32977453			PC o-36:4	3.66782	1.3279			PC o-36:4	2.05056	0.482856	0.765583	1.23864	1.41426	1.43435	0.198336	1.17808	0.7771	0.460235	3.35147	4.95751	0.302448	1.12794	30.8705	0.574457	0.616472	3.81583	63.1793	18.2976
	Carnitine C18:2-OH	34552850	30315505	10185635	33853511	46812778	109735104	17012508	25961819	3633948	87288400	10606739	39417533	7911966	5235180	9306981	6877664	20521914	8575949	7502516	25478819			PE 34:2	1.19384	1.3279			LPC 20:0	0.585212	0	0.349152	0.582775	0.150367	0.0361787	0.0571558	0.249193	7.79019	0.199772	0.664693	5.1893	0.147763	0.101919	0.366706	0.799123	0.298702	0.63561	9.07312	0.830493
	Carnitine C18:0-OH	25461247	9800944	5734938	10916740	14381533	14373487	3455934	8995029	2543342	24600592	8368790	71360222	7187623	4267067	14366945	8995500	5792791	5184737	14686996	18851615			Proline betaine	-0.907107	1.76955			LPC 20:3	1.00505	0.604246	2.78091	1.20833	0.649615	0.633105	1.32496	0.988188	0.30301	0.502579	1.35453	0.193535	3.56267	2.22291	0.493778	2.53132	2.92326	0.483183	0.910895	1.97455
	Carnitine C2:0	2466634348	2204027220	2736286896	1809583873	2785053311	5237669153	577003277	3309890297	1706843664	2654192641	2691729571	3938226116	3534714030	2337156561	2863653456	2923641532	324163020	3130211223	2599482773	2362587929			SM 34:1	2.85549	1.65758			PE 34:2	1.33944	0.956836	0.444211	0.982447	0.8661	1.0412	0.855021	2.07375	0.131911	1.30908	1.58225	4.8152	0.188599	0.152419	2.42802	2.24295	1.62157	6.77238	0.942058	2.1306
	Carnitine C3:0	5049138302	3502994245	4330215988	4031309564	7997209259	10960157276	2581679260	4542193677	1062897330	3449997818	208607245	450964961	2284743305	2742534638	862258367	926264830	2563179261	824164069	236258677	559227292			SM 34:2	3.68431	1.55284			LPE 18:1	0.780616	0.270091	0.971639	0.947449	0.362064	0.282366	0.679047	0.683568	4.61593	0.407233	0.589702	2.69001	0.574205	0.383721	1.98162	1.32966	1.81501	2.46616	5.04787	1.63568
	Carnitine C4:0	3382227184	1827429025	1839143214	3205595002	2826117279	2922378034	4323962666	2825572811	1396739423	2428389146	1390656943	1160682979	2574457325	1575529352	1301864908	1070968695	3424584369	2650774581	990913678	2550597722			Valine	-0.371528	1.55284			LPE 22:6	1.26734	0.346566	5.01064	1.15001	0.593569	0.262146	0.21928	0.43684	0.0316355	0.681979	0.172324	0.219059	0.929562	0.561305	0.204042	0.149808	0.475647	0.0773712	0.142884	0.197466
	Carnitine C4:0-OH	211532220	400260257	74749429	237114879	97673795	115468637	29949103	148111391	93460618	187200789	151931104	143244304	314853875	345439334	211922264	118240219	23458100	78128381	44226670	195885179			Carnitine C18:2-OH	-1.58638	1.22915			SM 34:1	1.46066	0.47341	0.269433	0.602202	0.604724	0.654034	0.0921972	2.72404	1.84818	1.27112	13.7256	13.6728	0.0929285	0.158053	7.71017	0.942569	0.292994	10.027	18.6638	7.08904
	Carnitine C5:0	4180546604	613479016	452726682	2057754903	1470272318	2225165414	2868599391	1628714323	480935201	933871546	133744101	135552700	1113095545	848587613	356045755	431757571	2013073498	766664841	257352993	763710702			Dihydrosphingosine	2.21875	1.22915			SM 34:2	1.71205	0.486325	0.62413	1.05588	0.911312	0.376928	0.118091	1.47085	2.33781	0.906621	13.4354	37.4379	0.272635	0.361932	6.98132	0.783294	0.468516	10.4531	45.8412	12.5194
	Carnitine C6:0	423283152	160704544	80650358	198379774	162165775	270206165	187770912	175079129	146938189	176326381	147481256	624949956	118160825	62513560	161747602	78727120	159159124	240219874	264336683	222244275			LPC 22:6	-0.665847	1.22915			Glycerol 3-phosphate	0.748918	1.0887	1.38056	0.82732	1.79428	1.19521	1.50119	0.698782	0.122684	0.642346	0.0650701	0.012125	0.644833	0.389965	0.0132379	0.451456	0.946326	0.0673911	0.0139029	0.0249902
	Carnitine C8:0	307179286	29167152	20659635	202589344	52282042	73888232	147215767	37802854	59851192	31619615	31820243	315585160	9775984	13279983	20393703	16295390	140354467	39582952	228690411	19615888			Orthophosphoric acid	-0.398174	1.22915			3-Hydroxymethylglutaric acid	0.64122	1.56023	1.33587	1.14512	1.98775	1.0388	0.777949	1.0207	0.0276171	0.46475	0.0626531	0.066684	0.867974	1.19871	0.117127	0.202833	0.65617	0.163626	0.0505333	0.205844
	Choline	11448433280	10933634498	8845683149	9546342208	8821120078	8139177411	11417564244	10419076837	13814420414	11797340549	6104019072	7321235404	7596092466	7248678508	3452122118	7827174767	10925332973	7735691677	9078017050	7541900905			S-Adenosylmethionine	1.26591	1.22915			6-Phosphogluconic acid	0.659272	1.40911	0.323914	0.657589	1.99302	1.7722	1.82591	0.877526	0.0670852	0.41438	0.14913	0.282792	0.242119	0.643804	0.546581	2.05072	1.21701	0.175955	0.0406194	0.397267
	Choline glycerophosphate	2941667413	3796000608	9294199737	3576554472	6602252746	2577400831	2752518167	2264610013	2199731312	2603421371	157252457	242442635	9830278411	6697881202	69619715	1539936288	2772762333	148547328	136540611	822264581			Serine	0.614418	1.22915			Taurochenodeoxycholate	0.389431	1.11258	0.232491	3.92318	0.524472	1.33882	0.813666	0.248119	0.00093909	1.41631	0.0197375	0.0240896	0.236016	1.61999	0.00577085	0.243495	0.792129	0.00907052	0.00181775	0.17695
	Citrulline	33004548	9170139	13303367	49558471	43410718	31804868	60511717	62631948	14072676	22777326	74133575	16250536	11254609	717999943	26687405	7158059	54996804	17514740	10216319	12685548			Tryptophan	0.470191	1.22915			Taurodeoxycholate	1.17619	1.71989	0.162994	0.00330668	0.116436	1.21717	3.22556	0.0895048	0.00200117	2.28695	0.0597162	0.0399111	0.104874	0.00362777	0.0199683	0.234528	3.01191	0.00607731	0.00263176	0.358677
	Dihydrosphingosine	4811075	2811853	8293348	6458971	4846124	7297642	743909	6631659	4319417	5784489	20924678	135952934	6158438	1406675	16653074	970124	1923689	26541732	16283166	16976236			Choline glycerophosphate	-0.791036	1.13077			Tauromuricholate	0.271891	0.852432	1.08178	0	0.112845	3.41052	1.62709	1.47479	0.00212813	1.16652	0.00822891	0	0.644584	0	0	0.304772	1.33092	0.130266	0.00137826	0.227888
	FFAD C16:0	16367881	15060968	21526531	14377613	16706855	15148576	10676367	14879451	276022148	17110881	15509889	16120301	19435460	10346255	11626354	27064643	11130857	12618030	19555643	18993385			Palmitoylethanolamide	1.28169	1.13077			Tauroursodeoxycholate	0.260456	1.69387	0.200506	3.2184	1.02193	1.25858	1.36989	0.0963977	0	0.879974	0.0141953	0.029635	0.205631	1.87822	0.00517742	0.438851	1.19583	0.00149515	0.000505351	0.127836
	FFAD C18:0	10147641	9581738	11564510	9879418	12385070	10610415	8173546	10206921	192592995	9011926	8616358	13008099	9737590	10985496	10029794	11057958	8943709	8487556	18336964	11107271			Tyrosine	0.168168	1.13077			Choline	1.19957	1.04827	0.776946	1.06841	0.927779	0.91851	1.00674	1.0958	0.919144	1.03884	0.612817	0.692076	0.671212	0.774572	0.397064	0.945789	0.952849	0.748507	1.14766	0.599787
	FFAD C18:1	8854223	10533594	15036699	13934494	13705808	17397858	7632155	11878014	1838495248	15144618	9900072	39075905	14700207	7155523	10352304	39765686	8479690	12527052	19040112	17681537			Argininosuccinic acid	-0.507075	1.03152			Glycerylphosphorylethanolamine	0.77929	1.35159	1.40893	0.677335	1.93307	1.18787	1.31402	0.573762	0.0411394	0.732984	0.0210022	0.0520406	1.07118	1.12787	0.00268389	0.534463	1.21902	0.0269999	0.00616611	0.148309
	FFAD C20:0	2833752	4058337	5088910	5083826	3949476	2276840	6917852	5370383	19004672	1916437	2028961	8481233	3854299	2608489	2841748	3928649	2976894	1581556	6609968	2827495			Carnitine C10:0-OH	-1.03181	1.03152			Valine	1.19074	1.19654	0.860234	1.37905	0.581192	0.853188	0.981736	1.21023	0.816566	0.93052	0.859013	0.545668	0.668737	0.953392	0.753343	0.712233	1.04041	0.679294	0.673328	0.844223
	FFAD C20:1	10050947	34984619	28798310	22427641	13441949	8232597	42887829	31646118	166965176	5048115	5898872	65912071	11008873	5725578	10999852	22083548	18589014	5484456	92720190	13688092			Carnitine C14:0	1.46269	1.03152			Allo-Inositol	0.675749	1.56899	1.31268	1.05308	2.03198	0.886961	0.703272	1.10822	0.0947993	0.564263	0.192251	0.0841903	0.82322	1.20225	0.104262	0.300268	0.66551	0.135578	0.0564338	0.374544
	FFAD C22:0	4545177	4843320	6751447	7865666	5630058	3901897	12824597	10022756	14663474	3038481	2580090	14558188	7120072	4187841	5625560	5721000	4581877	2545054	6678712	4359217			LPC 18:1	0.698795	1.03152			Arginine	0.0826532	0.294463	0.115793	0.116234	0.157328	0.0865175	1.87667	0.0802085	7.0107	0.179435	4.53052	0.574269	0.164842	0.141656	1.59805	0.310411	2.65532	4.7913	5.92718	4.69399
	FFAD C22:1	279157555	846940692	822047983	546642513	322804187	252251135	860891448	1035442461	1840211014	155087975	159875835	1330450560	292072591	164763246	371596042	571602968	472305602	138775710	1325535449	419278388			Phenylalanine	0.212075	1.03152			Carnitine	1.02995	0.815027	1.21792	0.908162	1.34524	1.19508	1.51932	1.08995	0.194129	0.685213	0.258274	0.281712	0.866035	1.36724	0.570248	0.641844	1.42035	0.319371	0.261599	0.46728
	Gamma-Glu-Cys	62884741	37570229	31567594	59462153	54618615	130691551	24964806	77052785	29291352	49162567	13372758	2016236	6302561	7017842	77767757	208023203	17174588	4054221	4613171	48530031			Uridine_Pseudouridine	-0.275828	1.03152			Glycomuricholate	0.283066	0.948159	1.15529	0.00929675	0.29581	4.28986	0.420319	1.56566	0.000387497	1.03215	0.0113908	0.00292192	0.526062	0.352501	0	0.314356	0.289787	0.0663569	0.00168866	0.120278
	Glucosamine 6-phosphate	49755809	80131874	36582763	21557033	30951072	10754655	22952947	32623851	70624574	53530962	8119024	14409356	79061017	19652275	30764018	15927752	24421836	10466282	21428253	65960416			Threonine	0.349918	0.943095			Methionine	1.10119	1.28531	0.668307	0.661175	0.818278	0.748207	0.835303	0.866118	1.41232	1.60379	1.45816	1.09859	1.16888	0.862049	1.29256	0.73913	1.39732	1.56344	1.71106	2.08344
	Glutamic acid	1285176939	2003837688	1374526516	1339394462	1334531098	1390886921	1643886413	1938284271	1460262715	1952312628	2694046852	904983384	858779275	832352542	2964902897	2720691008	1121570795	1241170127	773218214	2513357704			Homoserine	0.346754	0.856985			N8-Acetylspermidine	0.971108	1.15988	0.53176	0.627325	0.919427	0.695062	0.438225	1.07094	0.747771	2.8385	6.67699	2.78893	0.479914	0.821499	1.01251	0.706986	0.377513	9.85954	1.81675	22.8664
	Glutamine	986146595	1337851092	895226833	1023636265	828932885	624660925	2414562764	1033900850	534298712	833224321	995329782	253165463	1223406875	1453267890	386810922	1992377032	2682143454	382252282	292722764	677124779			N6,N6,N6-Trimethyllysine	0.656328	0.856985			N-Acetylarginine	0.797679	1.56234	0.987801	1.17488	1.79003	1.17461	0.344009	1.45144	0.147341	0.569882	0.272311	0.127654	0.572745	0.607016	0.0366406	0.1725	0.282714	0.0848635	0.086574	0.380719
	Glycated valine	1355884026	1650886696	3166909925	1257150946	2450064811	1569672713	2130819778	1010694079	933159137	1297957583	106192432	130855364	4081964519	3365255204	87902284	1131722764	1957388579	103158330	99458865	567700197			Glycated valine	-0.525546	0.772113			O-phosphorylethanolamine	1.1737	0.98031	0.392973	0.645857	0.915577	0.963956	1.05504	1.16979	1.61189	1.0909	1.4639	2.01351	0.30779	0.383506	6.62657	1.71313	0.999329	3.0725	1.98471	1.98316
	Histidine	420930651	368914187	431148473	373080304	328011144	344334258	848757842	305536535	537023254	479511220	251275527	155030876	657102023	769455718	302270442	567701084	725973550	197448885	155992990	266090691			LPC 20:2	0.765668	0.772113			Proline betaine	2.47655	2.1233	0.340644	0.370465	0.296168	2.11527	0.755106	0.494366	0.168679	0.859451	0.660018	1.08096	0.222417	0.240888	0.10905	1.27929	0.740863	0.139529	0.330832	0.528682
	Homoserine	258781080	290974516	219063093	214413530	269419748	180931164	224130429	215103959	567425487	379225916	346426910	247907761	255319341	191729611	644556377	292085394	242741193	307233494	249333936	480484230			LPC 20:4	0.383975	0.772113			Ribulose 5-phosphate	0.900243	1.14838	1.16193	0.906701	1.75638	1.17614	1.06754	0.707454	0.0709759	1.10426	0.0764804	0.11647	0.460312	0.6877	0.30702	0.196411	0.77275	0.119154	0.15684	0.566727
	Inosine	273484698	181487230	166716981	253127385	319795183	381072199	149218103	272223235	169147483	152478560	363013595	104544063	77491023	200962582	352644501	384574747	135177067	60116986	126591108	189363548			2-Aminoadipic acid	-0.326016	0.692504
	Kynurenine	874200993	1118257241	546928099	413548311	535032856	699412801	233869524	992390077	189723390	1702986097	12937340603	299823991	305783973	100577868	669155138	389519344	302387927	204961813	390012219	1865184465			FFAD C16:0	-0.961971	0.692504
	LPC 14:0	17460486	8772475	79472746	30890012	18867418	13917933	24901043	9717570	247601953	20335830	25960001	74119787	53714078	24742341	84708472	38357223	53826327	69909051	46326631	96907297			FFAD C20:0	-0.353537	0.692504
	LPC 15:0	15797025	5261896	33121219	12743702	15488926	5424463	6649235	4820718	114131204	8764993	3756789	18317291	12152168	5163963	28466855	12453742	15512952	9852983	34591479	25809254			Gamma-Glu-Cys	-0.390391	0.692504
	LPC 16:0	2461589273	1077533472	3055128127	2155632381	1883977901	664733384	1753895781	1058750323	8789819474	1531672315	721868659	2022611169	2051954309	1207973282	1435032648	1156389760	4523234633	532075355	2487273077	1444734252			LPC 14:0	0.56426	0.692504
	LPC 18:0	469876702	98589057	532554951	399868035	260718417	60216854	139523643	156618084	2194025536	236437408	162975539	551213297	256047854	248505224	148810074	378100781	550293657	42818940	1350656689	419549442			LPC o-16:0	0.302121	0.617983
	LPC 18:1	372459000	153901624	659858037	371786705	235595135	133119287	224044875	265282359	1399246185	214265137	294987762	667269102	451675652	201634349	385010963	1139950139	706292757	501309404	623965655	596459318			Pyridoxamine	-0.0654132	0.617983
	LPC 19:0	12187911	2096249	6591536	6778331	5477176	1725905	1043323	15645772	10140140	5244902	5875088	10744181	1929283	3621508	6527646	4270187	6089169	3790402	54595137	9830936			Carnitine C8:0	-0.171309	0.545155
	LPC 20:0	476618	N/F	339227	444360	122002	27358	55316	202194	9991534	193601	564990	4684616	142702	81393	272069	564364	292270	560569	6124466	891158			LPE 16:0	-0.324259	0.545155
	LPC 20:2	8867939	3418120	20707527	12275333	4624282	2394699	3445812	4654854	60063742	10498447	46956047	9739957	8449133	4187317	3872654	18500450	9642467	11582518	43827838	19540010			Ornithine	0.0208601	0.545155
	LPC 20:3	50030322	32872403	165140131	56312995	32215136	29261534	78376289	49007396	23753697	29769105	70371893	10678624	210296046	108503363	22391451	109265396	174824364	26045937	37581092	129501764			PE 38:6	-0.550687	0.545155
	LPC 20:4	285622002	257058718	880293802	489667458	285701892	178047726	178369861	266553458	106939587	204728467	296688297	95302705	1231222501	755257621	239097301	295795512	367945636	81772621	155693578	600416161			Acetylchloline	-0.270792	0.477556
	LPC 22:6	211579322	91038413	550269556	181258667	123923144	64577117	43563683	52863237	40124507	145904791	40887797	24059726	373533034	174439541	30537675	76554802	83799621	24073710	26106359	94498461			Carnitine C16:1	1.4332	0.477556
	LPC o-16:0	29715039	7727538	34183159	17767539	17023621	8004278	2448412	18969848	140682108	23116206	9083127	149215616	17290923	2291510	7819737	4118372	8163730	5870028	76583693	23324588			Proline	0.525672	0.477556
	LPE 16:0	293263048	135854389	320491270	189926064	208462662	88421078	182547416	119445842	1093215291	159529486	24903903	234784888	185416040	83155840	146476987	128065407	469308889	70834179	407099733	132746538			FFAD C18:0	-0.946083	0.413413
	LPE 18:0	148308739	65010516	161777082	117300111	92855549	28549994	46044759	66321090	1485296611	108807609	48570333	315391437	123389868	78236737	87350598	102062416	134513193	75845907	676798001	247887940			LPC 16:0	-0.279861	0.413413
	LPE 18:1	71009979	26851106	105439853	80688946	32811394	23848888	73403203	61949642	661252965	44079862	55985689	271233945	61937948	34227217	164212591	104884353	198357715	242931698	380578797	196038140			LPC 18:0	0.200644	0.413413
	LPE 18:2	141315085	65149403	666874738	201462555	89379827	28550362	89686432	99184734	108320813	146512015	60883628	163863037	129820802	42954168	42437519	200642722	194937005	106017350	64790420	141790821			Adenosine	-0.226554	0.35164
	LPE 20:4	232667670	128007534	1001544455	300437559	160075894	72118786	115078355	173305979	21392074	175873994	120250152	113125714	505855687	294486278	259635345	185050552	254811330	46532873	92031651	228254686			Carnitine C18:0	2.00103	0.35164
	LPE 22:6	235644967	70424253	1111418447	200189966	109949708	45256818	48450607	80921476	9263345	150887049	33440638	45147659	204952366	102338599	34561186	24154101	106252592	15578543	22019253	48374882			Glucosamine 6-phosphate	-0.444311	0.35164
	Lysine	693216444	852753432	955401423	532794115	617357246	509623374	744435506	729575036	2112769080	1127613267	696902757	610972845	854651686	878940755	787509881	490283448	669280255	945124935	645543905	1083066332			Carnitine C2:0	0.105028	0.294136
	Mesterolone	23419145	10142725	18111614	16477646	13871563	10950236	7310955	23264925	14014833	10310321	18303250	22370407	12263143	11557697	31303221	8537767	12449033	9325954	67052400	29592427			Mesterolone	0.711354	0.294136
	Methionine	43072711	54943712	31184155	24212131	31885875	27172894	38825547	33751454	86996357	74645359	59526328	47630351	54214799	33063338	46056713	25069720	65663619	66222117	55470332	107370029			Ophthalmic acid	-0.340981	0.294136
	N6,N6,N6-Trimethyllysine	14216781	15763846	12702943	12181946	12371180	11277175	19075713	14444475	31631102	17574275	17274556	20620846	7698562	21315603	52790649	24331674	18193232	33282473	16387438	12098925			FFAD C22:0	-0.223704	0.240332
	N8-Acetylspermidine	176634612	230565005	115383212	106826078	166603068	117383270	94719463	194065577	214192397	614345027	1267510935	562283112	103509611	146517740	167769102	111508466	82495315	1941988325	273878913	5479841782			Kynurenine	1.27528	0.240332
	N-Acetylglucosamine	20456332	30802029	17168896	7275544	13436971	5300139	12326958	16576990	27693690	22086600	4588744	9652541	36538769	12030992	14617762	7876945	14977029	6402120	13803946	17124277			Phytosphingosine	-0.221789	0.240332
	O-acetylSerine	1285176939	2003837688	1663503136	1555494986	1334531098	1390886921	1878163626	1938284271	1460262715	1952312628	2694046852	904983384	858779275	981539817	2964902897	3147088747	1121570795	1241170127	773218214	2513357704			S-Adenosylhomocysteine	-0.136778	0.240332
	O-phosphorylethanolamine	75759479	69153341	30259378	39029428	58875035	57771065	80925023	75224902	163847988	83787811	98617159	144059238	23558225	24273139	389647368	95886715	77495454	214759241	106177084	168654450			Carnitine C16:0-OH	0.297345	0.189767
	Ophthalmic acid	43714084	27276841	15626972	61257236	80310995	76404670	29548731	18406789	107612	14507570	67588294	81441	22762376	123801207	11197779	26332391	33668139	114016	4441117	3027514			Carnitine C18:1	1.48689	0.189767
	Ornithine	280365954	327333477	336510197	218817646	174316266	145546814	138877919	206281554	334277906	451042214	86531517	211411406	340547309	977467990	171454303	210367877	87469502	118775651	60356343	175217613			FFAD C20:1	-0.157505	0.189767
	Orthophosphoric acid	981603087	767876926	784643876	730446295	743084533	516425266	261885993	550349478	597345243	493671110	370592146	310802767	660836555	788455419	494766408	323325991	478198822	491499588	372961114	436786818			Inosine	-0.142184	0.189767
	Palmitoylethanolamide	63820623	23968755	109691551	69156997	39881908	39494559	20266465	51805092	14241827	49812692	184414098	387585939	96798322	30487638	59571531	12051553	47312306	136194119	99819851	131828980			N-Acetylglucosamine	-0.243765	0.189767
	PC 30:0	2360567	1406714	2321340	1969024	1801938	3160888	3279641	5910821	17245166	3965779	166981225	223193469	2209629	5197558	255880660	6228537	10149815	305344757	201593017	247412914			Carnitine C10:0	0.69656	0.142065
	PC 32:0	23407078	16563379	6383582	10934664	12326469	29990639	11993791	92258485	111017619	58232435	452117794	410393261	6489347	6696841	523160362	27374835	30215851	377354817	384244081	440124353			Carnitine C18:0-OH	0.388533	0.142065
	PC 32:1	38078533	13448877	24012713	19638856	25761411	48022730	32482852	72971833	55838298	18722220	412581401	1194183211	9742686	19705686	1199886136	66128367	128035570	1005427461	427089283	587516623			Citrulline	1.54498	0.142065
	PC 32:2	15118559	2348846	8499154	12333801	5866004	6288434	1707336	11087090	14895259	9028230	115079860	148646533	1516406	1958314	74953687	5583943	7887173	187932394	111502637	136846564			FFAD C22:1	-0.18263	0.142065
	PC 34:1	203033387	93237425	48926391	73762363	101680718	194636178	123931525	357102657	389659701	137001126	1002831891	1405302180	51395563	68189239	839106285	365539393	323588178	1369963335	1103237562	1008873665			LPE 18:0	0.144614	0.142065
	PC 34:2	664825829	387419151	260351663	494131234	407893996	397655807	381822018	602260824	893349711	574330781	1596519498	1613825885	156887165	175057993	561654717	332307317	672221399	1257955749	1200798920	1316824989			LPE 18:2	-0.432944	0.142065
	PC o-36:4	1106849	284843	492978	625951	760505	718865	127219	633530	660573	295605	1888058	2966121	193587	597004	15179759	268883	399778	2230426	28264794	13012829			Lysine	-0.0701078	0.142065
	PE 34:2	26399972	20610458	10444487	18128627	17006098	19054037	20025787	40720406	4094383	30701506	32547482	105196686	4407850	2945734	43594822	38334250	38397539	144544566	15389032	55327616			Carnitine C6:0	0.0747604	0.0974532
	PE 38:6	80406663	37291279	24439259	36388774	39069232	57724211	29107262	57218243	5304019	50244502	16605264	27364996	17636500	19357000	46829496	12834926	59845103	8950673	29110522	53178262			Glutamic acid	0.173716	0.0974532
	Phenylalanine	17040008801	29131330319	27345772732	17923887142	18730454618	15242539400	29608471014	21646864936	46845570542	33365995368	29745478806	19850524670	32067148277	23152281740	25355307533	20026242288	27856655817	36369502744	21706269581	39729810717			LPC 19:0	0.894697	0.0974532
	Phytosphingosine	2351191	2352936	2001024	1254675	7639109	3982996	1242525	5290371	2076851	2781705	1568702	3364037	1043069	1529607	3339931	1573213	6842557	1823476	3532348	1567633			O-acetylSerine	0.164194	0.0974532
	Proline	1727932862	2358612189	1827649358	1314523383	1574735907	1146238413	1751693702	1651995095	6057276020	3212726010	4294368890	2274054884	1618211552	1314216078	5552690592	1840658801	1651762414	2986172145	3140849041	3684053640			3-(1-Pyrazolyl)-alanine	-0.0369322	0.0565055
	Proline betaine	451327311	422889443	74056465	63207416	53769968	357917760	163525679	89756980	48409749	186371797	125534424	218354693	48064138	43046105	18103969	202163789	162207281	27535235	49969615	126940424			8-Hydroxy-2'-deoxyguanosine	0.0799163	0.0565055
	Pyridoxamine	25095368	35385022	23591287	17304398	17484059	16420714	9492855	21403516	78510257	47027842	24374686	30912010	22047763	15316458	19920122	14272715	8866985	38622423	37229288	35565286			Ala-Gly	0.0299187	0.0565055
	S-Adenosylhomocysteine	18446738	31849112	19480090	31287284	37610266	26300906	44836931	24006159	4509201	24967158	18365447	6185394	13214694	15497307	24717720	27577689	33856888	49080283	3679436	52112077			Carnitine C18:1-OH	0.365474	0.0565055
	S-Adenosylmethionine	914181	3463149	3083169	4575282	4226094	4705411	53589097	2781033	3348230	3931596	4511102	3474099	9045383	42004418	28905516	25552467	47981215	7997861	756703	14541245			FFAD C18:1	-2.85358	0.0565055
	Serine	69875367	65750337	45898395	45267239	51116009	56866867	30883781	53547830	107802788	70401527	58764959	92354934	118779261	37650964	207328646	69276156	35833992	73195229	49556529	103940510			Glutamine	0.0299187	0.0565055
	SM 34:1	61178022	21669816	13462228	23613811	25232570	25434416	4588795	113667610	121904058	63350470	599984930	634767234	4615352	6491178	294181473	34233334	14743310	454778241	647890935	391197787			Histidine	-0.0369322	0.0565055
	SM 34:2	3953514	1227337	1719332	2282753	2096482	808164	324053	3383846	8501635	2491194	32380201	95826819	746546	819536	14686148	1568483	1299810	26139226	87735727	38090138			Calcifediol	1.46475	0.0181814
	Threonine	258781080	290974516	219063093	212565890	269419748	180931164	224130429	215103959	567425487	379225916	346426910	248247504	255319341	195768907	644556377	292085394	242741193	307233494	249333936	480484230			Carnitine C16:0	1.45893	0.0181814
	Tryptophan	1791934869	4055628103	4810166707	2697919452	3157019428	1544510889	6300417367	3053709080	11088844853	5062890007	424552670	4632583423	6994290512	4694739125	5240337206	4327423714	5716296905	8884600622	4950544120	8147333684			Carnitine C4:0-OH	0.0458618	0.0181814
	Tyrosine	428815501	481554087	403963380	347861439	402218424	266534436	313302616	420734917	884784092	603590189	510553056	497658579	404629591	351563312	489242093	379612654	381112943	567985307	402540532	768107960			LPC 15	-0.0773445	0.0181814
	Uridine_Pseudouridine	46973275	24319765	42848158	35995321	50969536	40151256	19968865	24530724	53800538	10337317	54924187	24213912	38152425	28720417	40959769	11865289	27352250	17352033	24142928	4861982			LPE 20:4	-0.137929	0.0181814
	Valine	6515378653	7155165912	5615098222	7064484458	3168102867	4334523844	6383381696	6597297992	7036239349	6058470281	4905520526	3309478648	4338963453	5115271141	3755077473	3379348428	6839328655	4024962934	3053536544	6086131941			3-Hydroxymethylglutaric acid	-1.47708	1.88606
																								6-Phosphogluconic acid	-0.79937	1.65758
	neg																							Allo-Inositol	-1.34428	1.88606
		NT1-1	NT2-1	NT3-1	NT4-1	NT5-1	NT6-1	NT7-1	NT8-1	NT9-1	NT10-1	Ca1-2	Ca2-2	Ca3-2	Ca4-2	Ca5-2	Ca6-2	Ca7-2	Ca8-2	Ca9-2	Ca10-2			FFA C18:1	1.30701	1.88606
	13-cis-acitretin	55948052	59273682	36982431	24465587	52544866	56061618	46503335	72403898	126239681	37150009	72231224	57832179	47080986	37088581	49329419	67985019	59594991	46758087	115111837	41203541			FFA C20:1	2.06665	1.76955
	3-Hydroxymethylglutaric acid	251947662	318661641	467481888	476809549	448335204	253902094	167631169	327809060	38938833	121559837	32155764	53828303	297941551	341226890	59752927	52303603	153964542	84184702	58048459	55480294			FFA C20:2	1.75676	1.88606
	3-Phosphoglyceric acid	97707790	2114279	26414622	50327797	37261944	7583252	648376	38595192	32613791	7875350	20928595	110926350	6412147	7582962	5708638	1710986	43419272	947415	65935694	3037493			FFA C20:3	0.899601	1.3279
	6-Phosphogluconic acid	21232501	23589630	9291031	22443066	36845669	35504218	32248931	23100123	7752924	8883883	6273557	18710703	6812193	15021594	22855414	43344449	23406210	7420191	3824541	8776408			FFA C22:2	2.37657	1.65758
	Abietic acid	258370824	43778743	121026657	58389575	42476307	28699857	18305654	37991121	206063779	100587980	149218683	148386726	53158740	23280013	80076842	62873426	37043055	64972843	220197589	198195635			FFA C24:1	3.19621	1.88606
	Ala-Gly	451770396	483123004	353262427	391733694	336614821	312288337	971073757	392327919	163138378	261836948	249651214	71742010	399368473	564137473	72281376	436193311	1015482918	83931572	81993886	153708275			FFA C24:2	3.47702	1.65758
	Allo-Inositol	443890439	535734866	767974326	733062504	766211741	362431925	253345913	595024910	223459016	246739828	164957781	113615651	472418742	572152764	88922673	129446318	261063416	116615797	108377519	168768358			FFA C24:5	2.46774	2.04576
	Carnosine	2075171	7399940	3146675	3873101	3725110	2519770	2444097	2267556	1425044	4210335	4715607	3044558	2397767	4351058	3902930	1786838	2887871	4620525	289046	8024882			FFA C24:6	2.81657	2.30103
	Chenodeoxycholic acid	2078049	5129944	1300367	4604550	853433	1209683	596986	1134576	866796	4262053	2549678	4962030	14352107	14904225	5644488	766508	523058	2598325	5388615	1408888			FFA C9:0	-0.5942	1.4318
	Cholic acid	1758261	2489756	2764112	4205944	733108	757789	3533585	397265	801581	3567943	713809	2042907	67270309	34443631	252803	256553	2697949	1561346	2186866	379687			Glycerol 3-phosphate	-1.92725	2.30103
	Cystathionine	822642	1201743	1377798	574423	696886	517447	306497	781210	2171218	1753249	98497	1603059	1464383	3104487	30377036	1173267	112682	64625	N/F	325872			Glycerylphosphorylethanolamine	-1.2482	1.76955
	Cysteine-Glutathione Disulfide	6653791	588105	2341177	2990769	2185011	2226104	2824359	815048	7079	3229471	N/F	N/F	5339364	1112258	1512462	13202830	10042381	29480	732708	1022033			Glycomuricholate	-2.56889	1.55284
	Deoxycholate	1693828	2963962	413188	668244	343497	510765	872592	1113109	3829401	3612698	7685246	7116828	4353078	274024	1599388	989871	772143	2613237	5239595	2494325			N-Acetylarginine	-1.9303	2.30103
	Dimethyluric acid	116813610	197336953	170951274	147973758	89500920	76619863	180521326	73498249	56944706	87155526	15987611	158311822	173265458	131971202	56178686	403895647	180129312	232358584	71033830	54739795			Ribulose 5-phosphate	-1.53121	2.1549
	FFA C10:0	674252328	14787463	11917130	149619527	9245234	12282735	78987944	17592236	471142865	22943718	830671584	126193525	11597722	21583494	54617713	11797367	79789401	59538253	243042425	38298166			Taurochenodeoxycholate	-1.6762	1.88606
	FFA C12:0	49778406	35816414	64378221	37194564	29118728	91838107	34031427	54442122	447207338	59599762	95861384	304024815	49181513	42099552	230922047	58724498	50754253	136065476	194323836	102760510			Taurodeoxycholate	-1.3801	1.88606
	FFA C14:0	108575421	55788853	283856576	96618805	63275500	62880841	58468111	102870216	1627457997	98608675	196066929	1179104846	171031492	87515062	1033069925	230917515	98416404	529176621	860211142	198202895			Tauromuricholate	-1.917	2.09691
	FFA C15:0	29990139	10341637	40436072	14148782	11858191	10111254	8388142	20250520	138454998	18404850	24432705	129634907	12906718	8293852	89160527	23114643	12116243	66539579	127225147	28174163			Tauroursodeoxycholate	-1.35942	1.88606
	FFA C16:0	2844860362	950541127	2631632260	1334678009	1024090030	817069563	715757378	2820278392	26496162615	1548058152	4017856653	11315510361	1383018595	670595060	4066967281	1554488441	1257424936	4495948071	12478237133	1573175216			Saccharopine	-0.807139	1.22915
	FFA C16:1	200695402	50816271	581806419	186413093	64276403	87466082	75592942	339211158	2454733335	140287304	386691021	4436791645	237307564	39333200	5700284709	409639935	202052664	2357138390	1980565657	293208032			Uridine diphosphate glucose	1.0355	1.16115
	FFA C16:2	25401257	13010127	21355800	28837928	5468436	5905074	6498267	8852052	44518014	42341243	21996758	42298797	19944613	5764459	267812886	6175908	10774729	15465218	57338219	24307666			FFA C14:0	0.99904	1.13077
	FFA C17:0	36752403	13964965	27633879	14191726	15164220	11559041	10881341	32742959	298601455	19506603	39543608	103533985	14980394	12634237	26904948	25286335	14339568	36678056	167149015	34781014			FFA C16:1	1.9649	1.13077
	FFA C18:0	1405263417	810905154	925940687	647233942	804660655	715618086	482014478	1463989918	7004286009	826124077	1960378624	4229652409	830478000	787208320	1071303897	1033371308	732733621	1412356197	4183878005	1230349339			FFA C22:7	-0.936359	1.13077
	FFA C18:1	2033130778	351362527	1655962233	1139150277	513237102	415034350	322571147	2241259787	19842202654	1081234002	6115402828	14069990117	1091536773	384751355	8041678868	3150708412	887879056	11334887006	19560755730	1802027343			Taurocholic acid	-0.843615	1.13077
	FFA C18:2	3583571004	580870557	3244055494	2330375044	695787376	463479470	378674334	2628127181	15722394882	2268641121	6622751989	6440422760	1433571812	325031397	2450290401	1157873876	919424357	3940147931	17044366567	1863985470			N-Acetylglutamic acid	-0.752043	0.943095
	FFA C18:3	246761930	28697583	420393580	199541072	39613000	37990068	21101428	344380018	1247038435	139994494	268973958	211334627	122957688	16136266	982755365	53378036	42644122	387686817	813610246	62468214			Ala-Gly	-0.496916	0.856985
	FFA C19:0	3664306	2748371	3196992	2114086	2143942	1996860	2138346	3195333	34632350	2460519	3797787	11633466	2911295	2775637	2230904	2636288	2520915	3916619	14317917	3513729			FFA C15:0	0.545613	0.856985
	FFA C20:0	18696533	13379407	13724104	9462372	13568346	12324879	10213155	15262358	374470804	11525103	15836973	99700888	14268997	16411002	14561147	15383887	13402160	17353863	88605162	14906494			Glucosamine 6-phosphate	-0.486087	0.856985
	FFA C20:1	20495902	5573648	6743968	8572309	5092491	5950453	2800321	27640414	541052397	13698896	341091945	344431097	4910958	3330838	49723302	49446755	5791743	473836238	449844277	52425111			LPE 20:5 sn-1	-0.822084	0.856985
	FFA C20:2	58878414	12645655	17289170	28418812	14358568	13740802	6475874	45005657	321283876	40005049	611431511	151113456	11604217	10707676	143408601	71131868	16423677	258031505	468413047	106252659			S-Adenosylhomocysteine	-0.464674	0.856985
	FFA C20:3	177663482	44893137	97255529	91320868	51181653	48926678	44421880	159211161	224859191	82942559	410487176	188544493	79806299	45844163	277166898	83510448	121779881	248423672	735591927	334266262			FFA C12:0	0.39416	0.772113
	FFA C20:4	1346533787	500716347	782216625	736092845	534132993	403222563	265411025	1121610904	1031025985	502845388	1187997915	1371059492	616549001	471748349	1521032506	398448771	578838652	514864029	4408290150	1337618085			FFA C22:6	-0.540025	0.772113
	FFA C20:5	258370824	43778743	121026657	58389575	42476307	28699857	18305654	37991121	206063779	100587980	149218683	148386726	53158740	23280013	80076842	62873426	37043055	64972843	220197589	198195635			Gamma-Glu-Cys	-0.21666	0.772113
	FFA C20:6	460287	487680	438735	434616	476579	434076	439678	503506	409794	462907	496575	992402	1187303	1433059	355116	382589	448642	377534	528631	422105			Hippuric acid	-0.226973	0.692504
	FFA C22:0	5016306	3780458	4636634	3016711	3235728	3120861	3270108	4489990	78203657	3741242	4771672	41242196	4316826	3833267	4075187	3635438	3614031	5398628	24577510	5186705			N-Acetylglucosamine 6-Phosphat	0.352137	0.692504
	FFA C22:1	980004	451628	551253	296062	519730	433329	230873	1181046	4771771	447728	1518661	3111820	529841	483817	795074	542350	489965	850739	3060245	877116			FFA C18:3	-0.0437915	0.545155
	FFA C22:2	1150497	47313	282437	394841	120204	118329	N/F	765852	15595091	1071241	13736712	18652190	89223	23181	5379773	747809	87983	6957838	24128113	6289271			Hypoxanthine-9-beta-D-arabinof	-0.404294	0.545155
	FFA C22:5	109676729	25130584	45557088	43104823	30649146	19684272	6105488	54293209	125707628	48467097	204405706	81089542	14766696	17429858	24980522	54843375	14945195	79269874	399619114	154828127			Deoxycholate	0.434842	0.477556
	FFA C22:6	1438381131	390145468	640788772	386582351	382875425	227052725	86501034	256586624	471266253	637726548	436831519	690579656	464264849	230723180	305564739	296477103	180276944	151210404	1439477577	629177836			FFA C22:5	0.598334	0.477556
	FFA C22:7	2550835	927844	1423531	842398	692611	477718	162339	837561	341189	733667	414206	651228	1132522	202461	585430	645373	376038	185267	1717619	590568			LPC 18:2	-0.161613	0.477556
	FFA C24:0	4013748	3501779	3739216	2493805	2493923	2487138	2881757	2980246	25043240	2869330	3697526	45105547	3500856	2409113	3398236	2980006	3397359	4359340	17705521	4712226			3-Phosphoglyceric acid	-0.736735	0.413413
	FFA C24:1	2529247	858394	1518530	416338	480314	375582	301269	1301265	20072308	1527710	19102651	178474924	986602	296673	5222585	1699618	562168	22877595	28039354	17165622			Glycocholate	0.200847	0.413413
	FFA C24:2	650610	N/F	180816	114086	37229	22177	19004	189560	5322043	472919	6088466	24423803	32845	22102	2325394	136758	55570	2925105	15445978	8909713			N-Acetylmethionine	0.111347	0.413413
	FFA C24:5	1211168	221396	336891	1667320	177807	460489	100417	970692	5008405	2323264	3111674	46874475	2219570	362916	10407405	1597805	697581	4497495	18976669	7192106			Phenylalanine	0.0531627	0.413413
	FFA C24:6	680097	72217	505071	784255	131303	322235	37199	324093	3909587	958321	2798351	10070176	3535549	629358	13731096	1026147	451991	2186779	13864303	6900472			FFA C22:1	0.16075	0.35164
	FFA C8:0	1000033520	11874587	10117253	185645833	8005552	10266792	119677340	11115173	112646860	10297805	966644627	57268867	9590888	31843398	46584761	12802547	79619930	47631525	392488090	46219412			Tryptophan	0.250149	0.35164
	FFA C9:0	63696836	40734517	49489816	50946275	42359726	58849550	63439649	53666022	66499670	50904469	56576410	48249869	31915528	54226662	42395411	31007855	68188326	47588854	82756707	14019904			FFA C18:2	0.160513	0.294136
	Fructose 1,6-bisphosphate	5607326	1419186	6541285	40291037	49261217	11420105	24243686	14282182	4270006	5242817	23972606	20857900	5811583	17806704	115015614	9577935	21792455	9136049	11434497	39293241			FFA C20:6	0.18654	0.294136
	Gamma-Glu-Cys	31993203	23027631	14362934	26167491	22598547	67789533	16631981	38624322	18578754	35351835	12200949	2612254	6131131	5833284	48385834	130565797	9252134	4891626	5637198	42740283			Ophthalmic acid	-0.22745	0.294136
	Glucosamine 6-phosphate	7368405	15674550	15585271	7825956	7085305	5915947	14800300	7457830	24097339	24234540	3634921	9898642	9758447	8963221	22398778	15082680	11423404	4371649	2084468	15207921			Chenodeoxycholic acid	0.823803	0.240332
	Glycerol 3-phosphate	1324175910	1000597805	2174026046	1550158078	1821124611	1314586114	1455618257	1009882502	778396843	756044766	150281538	44043301	996046625	499531027	30389866	523861497	999201037	156023893	71866499	30309473			Cholic acid	2.22329	0.240332
	Glycerylphosphorylethanolamine	396677336	357620766	638742291	365370416	564837400	376132272	366810572	238719419	75144779	248370348	13964195	54420991	476344522	415933600	1773785	178544191	370553629	17996052	9176111	51784963			FFA C10:0	-0.130526	0.240332
	Glycocholate	573330899	473982291	566944415	4873119190	395485154	2540516972	378671752	368835026	2425064	685825015	31659918	13791770	6454579855	5315576437	12741187	233386138	240610890	13273159	14210040	114891912			Dimethyluric acid	0.0329641	0.189767
	Glycomuricholate	4979968	8670776	18102026	173325	2987381	46947626	4055259	22514089	24463	12087839	261762	105607	8085299	4492873	N/F	3629525	3044520	1528627	86854	1451520			FFA C16:2	0.749716	0.189767
	Hippuric acid	23145473	9245043	134377874	31662891	22375535	45117701	143699662	31909396	35105608	47826816	26320205	8297457	143954925	28944240	5857010	30970624	130749855	39203041	74952997	38780491			FFA C24:0	0.417571	0.189767
	Hypoxanthine-9-beta-D-arabinof	1574881292	1600143570	1494722126	1775829404	2355219848	2659194820	2277672791	2204682053	1398888717	1439307496	2921846171	649566764	1206330798	2192687985	2174941910	2835296882	1708688377	921067347	989741941	1801411498			FFA C16:0	0.117488	0.142065
	LPC 18:2	1376397	955129	2731471	2011800	785145	303318	883224	565344	922135	1207308	1730874	582778	2114139	561792	87980	1943630	1801051	312049	261482	1168395			FFA C19:0	-0.139719	0.0974532
	LPE 20:5	5000041	947574	12637538	1853328	1157902	198431	531569	720031	N/F	4680440	751478	1474198	2090153	756417	908645	3665653	986263	443963	29652	4255413			FFA C20:4	0.18934	0.0974532
	N-Acetylarginine	434066521	441917029	478734504	677503672	559149237	397605161	102659175	645570837	287709561	206433466	193555535	142707937	272276494	239306153	25887422	61603898	91870588	60468040	137728824	142111988			Cystathionine	1.44413	0.0565055
	N-Acetylglucosamine 6-Phosphat	28985386	43584327	69209670	19166628	27830532	36126589	38421480	44045997	44357150	47907173	84184927	48653082	78223323	33466672	66493912	113862213	50448640	40663060	89319365	50427475			FFA C22:0	-0.0225589	0.0565055
	N-Acetylglutamic acid	45807125	10332832	8400775	43206594	29683698	65682865	200438421	27986054	9277715	55603438	15461706	9868291	8751858	41834300	14651755	5237794	159566937	85741020	9146711	7687308			13-cis-acitretin	-0.268424	0.0181814
	N-Acetylmethionine	48661412	197060490	132395038	57899684	110902733	36888738	109769788	49450795	195447367	142811490	204019860	49134183	185707021	63379750	141458589	80867061	108753373	397272373	75597296	207781805			Abietic acid	-0.0455416	0.0181814
	Ophthalmic acid	31465351	24739144	14001214	54210269	76971663	83587538	60312515	19717577	781613	15159126	90498357	74322	35043796	179192761	8943385	25609934	45510771	738761	4741364	4837148			Carnosine	-0.272442	0.0181814
	Phenylalanine	542212276	1209329532	1033128279	579455449	637057726	440609337	1056501571	729953556	2021725967	1443762234	1518004954	791936180	1327988741	899380863	956842648	778278619	998704659	1540439677	797571547	2085449088			Cysteine-Glutathione Disulfide	0.587289	0.0181814
	Ribulose 5-phosphate	65258893	43271624	75016389	69652302	73086364	53036155	42438903	41917540	18462615	53286580	7241736	17345250	29150970	36116395	28896428	9344079	33451832	11310050	33238942	28180696			FFA C17:0	0.0391652	0.0181814
	Saccharopine	66806	189380	506720	600167	220829	528597	1013467	80975	21727	1166558	7267	40023	20751	1365703	30609	111422	930261	N/F	N/F	22996			FFA C18:0	0.0538996	0.0181814
	S-Adenosylhomocysteine	88835420	117102708	87255935	114356750	149413021	120933377	165218054	97280226	20512800	103022826	105095280	51417476	61636916	82337783	85973403	121127225	135628616	165060042	30785760	152944333			FFA C20:0	-0.288543	0.0181814
	Taurochenodeoxycholate	351327382	521735471	186803350	3750688867	271608006	751337856	402558027	182961700	3040123	850563308	23258735	44647532	186013516	1058814455	6759575	144165477	426755029	10714975	4794310	109504161			FFA C20:5	-0.0455416	0.0181814
	Taurocholic acid	471093158	171470028	183170247	1370832905	132353104	812992704	969584299	158684649	3735592	406671090	20252604	4016843	758089658	842914449	3103369	101733885	740963830	9742031	3637069	80522133			FFA C8:0	-0.281276	0.0181814
	Taurodeoxycholate	302049718	229583357	37279463	899879	17164256	194438492	454262019	18787323	1844115	390953044	20031153	21056187	23528248	674942	6657943	39526187	461896098	2043569	1975863	63183304			Fructose 1,6-bisphosphate	0.226988	0.0181814
	Tauromuricholate	2293800	3738168	8128223	N/F	546488	17898386	7527890	10169743	64426	6551178	90681	N/F	4750738	N/F	N/F	1687431	6705227	1439029	33994	1318807
	Tauroursodeoxycholate	7347488	24838337	5037663	96213608	16548713	22086027	21192882	2222743	N/F	16525024	523074	1717497	5067740	38386334	189634	8124790	20145390	55229	41678	2473747
	Tryptophan	82202328	198889033	227807878	124217847	154398712	65055490	288119559	141962814	554138177	246587753	23608165	245524406	352985009	241170976	247105013	214523296	268322276	445877682	258829704	429598913
	Uridine diphosphate glucose	108794	18330	815184	1197882	259021	101800	6019816	N/F	N/F	N/F	879353	N/F	2759582	8625140	N/F	877348	6615910	N/F	N/F	66490

## Sheet: Figure 2b-d,f,h-j
b	MHCC-97H										MHCC-97L										c										d	MHCC-97H										f	MHCC-97H
		shCon_1	shCon_2	shCon_3	shCon_4	shUSP22_1	shUSP22_2	shUSP22_3	shUSP22_4			Con_1	Con_2	Con_3	Con_4	USP22_1	USP22_2	USP22_3	USP22_4			Total	Expected	Hits	Raw p	#NAME?	Holm adjust	FDR	Impact				shCon	shCon	shCon	shCon	shUSP22	shUSP22	shUSP22	shUSP22
	carnitine C3_0	1.35132	1.31299	0.655659	0.680028	2.5382	1.16288	2.10897	2.57638		carnitine C3_0	1.03369	0.993416	0.962098	1.01079	0.258229	0.322339	0.339379	0.289142		Biosynthesis of unsaturated fatty acids	36	0.44129	5	4.67e-05	4.3304	0.0039254	0.0039254	0			FFA C16_0	36377201	32848819	57088841	32459568	33950986	41344363	48161426	48807391			shCon	1.2	1.253	1.322	1.283	1.204
	carnitine C5_0	1.13053	1.21742	0.947609	0.704442	3.03502	1.36773	3.58339	3.34498		carnitine C5_0	0.968092	1.07393	1.03446	0.923519	0.105943	0.115922	0.126807	0.121893		Fatty acid biosynthesis	47	0.57613	3	0.018011	1.7445	1	0.53375	0.01449			FFA C16_0+13C10	479611	701065	726048	622481	499223	247502	255885	155143			sh1	0.753	0.71	0.756	0.751	0.776
	FFA 12_0	0.975058	1.11385	0.935898	0.975196	0.861722	0.69541	0.802227	0.896618		FFA 12_0	0.997248	0.839422	0.985631	1.1777	1.60524	1.4784	1.50759	1.30792		Aminoacyl-tRNA biosynthesis	48	0.58839	3	0.019063	1.7198	1	0.53375	0.10344			FFA C16_0+13C12	662654	1081685	1134759	859621	880520	376636	598130	270724			sh2	0.739	0.755	0.784	0.784	0.784
	FFA 14_0	1.04413	0.867258	1.08594	1.00266	0.877301	0.884712	0.731414	0.790102		FFA 14_0	0.924165	0.909729	1.06277	1.10334	1.78477	1.4943	1.49644	1.36469		Phenylalanine, tyrosine and tryptophan biosynthesis	4	0.049032	1	0.048184	1.3171	1	1	0.25			FFA C16_0+13C14	614607	1059170	1067382	956779	821450	412732	599511	303639
	FFA 15_0	0.900393	0.901358	1.10933	1.08892	0.743883	0.572906	0.613885	0.39913		FFA 15_0	1.08242	1.07618	0.827908	1.01349	3.56086	1.80954	2.13666	1.32232		Linoleic acid metabolism	5	0.06129	1	0.059881	1.2227	1	1	0.75			FFA C16_0+13C16	379967	441776	598121	480029	422319	218100	278516	190753
	FFA 16_0	0.973376	0.975286	1.068	0.983336	0.706706	0.732554	0.769114	0.703355		FFA 16_0	0.971357	1.04546	0.985378	0.99781	1.73275	1.5578	1.53521	1.40831		Ubiquinone and other terpenoid-quinone biosynthesis	9	0.11032	1	0.10532	0.97747	1	1	0.125			FFA C16_0+13C2	487721	474401	774602	423035	491511	604266	661310	661509
	FFA 17_0	1.04034	0.889934	0.980749	1.08898	0.227315	0.212734	0.181109	0.167699		FFA 17_0	1.00946	1.04761	0.933306	1.00962	3.37791	2.40577	1.93094	1.97116		Phenylalanine metabolism	10	0.12258	1	0.11636	0.93421	1	1	0			FFA C16_0+13C6	76064	118535	108018	93363	72411	34448	29784	11072
	FFA 18_0	1.00805	0.996339	0.989145	1.00647	0.673347	0.609408	0.620035	0.687028		FFA 18_0	0.996762	1.01624	0.911068	1.07593	1.521	1.66454	1.5246	1.30638		Histidine metabolism	16	0.19613	1	0.17988	0.74501	1	1	0.2			FFA C16_0+13C8	221568	320777	294666	256768	199783	107701	169399	74772
	FFA 18_1	0.815353	0.827833	1.09345	1.26337	0.290309	0.389284	0.131658	0.124582		FFA 18_1	0.840164	1.12846	0.893957	1.13742	2.68717	1.66912	1.35317	1.5606		Starch and sucrose metabolism	18	0.22065	1	0.20008	0.6988	1	1	0
	FFA 18_2	0.614712	0.690042	1.13819	1.55706	0.215912	0.0148285	0.118604	0.0888327		FFA 18_2	1.0528	0.958877	1.00034	0.987982	23.7063	8.60612	5.8358	7.36051		beta-Alanine metabolism	21	0.25742	1	0.22949	0.63923	1	1	0														MHCC-97L
	FFA 20_0	0.967267	1.02731	0.824678	1.18075	0.638337	0.575117	0.645107	0.662208		FFA 20_0	1.03393	0.978577	0.770373	1.21712	2.15835	2.21396	2.04721	1.75549		Glycerophospholipid metabolism	36	0.44129	1	0.36182	0.4415	1	1	0.03846			MHCC-97L
	FFA 20_4	0.99969	0.799121	1.14502	1.05617	0.418808	0.149021	0.0214965	0.0218897		FFA 20_4	1.04481	0.98363	0.985271	0.986288	1.26083	1.37806	1.528	1.33776		Arginine and proline metabolism	38	0.46581	1	0.37775	0.4228	1	1	0.05				Con	Con	Con	Con	USP22	USP22	USP22	USP22
	FFA 22_0	1.07801	1.09699	0.777251	1.04774	0.536317	0.464917	0.590155	0.354442		FFA 22_0	1.14639	1.0069	0.553811	1.2929	2.22919	2.42678	2.1594	1.49195		Fatty acid elongation	39	0.47806	1	0.38557	0.4139	1	1	0			FFA C16_0	39562158	51281097	26510318	52831535	45857966	43839865	37042281	34591768			Con	0.522	0.522	0.524	0.523	0.542
	FFA 24_0	1.0451	1.34767	0.87945	0.72779	0.492533	0.520003	0.729874	0.385621		FFA 24_0	1.06727	1.33055	0.778532	0.823657	2.15031	2.40152	2.40567	2.42205		Fatty acid degradation	39	0.47806	1	0.38557	0.4139	1	1	0.02041			FFA C16_0+13C10	118196	156098	85664	84421	580738	510280	623703	345129			USP22	0.975	0.97	0.967	0.972	0.994
	LPC 15_0	0.946623	1.0103	1.04872	0.994362	0.363129	0.499685	0.408632	0.30991		LPC 15_0	0.936019	1.23109	0.664863	1.16803	6.07669	7.60176	5.05129	6.46249		Tyrosine metabolism	42	0.51484	1	0.40847	0.38884	1	1	0.11628			FFA C16_0+13C12	161110	283982	137814	127635	998362	821542	1074125	414227
	LPC 16_0	1.04073	1.05503	1.00579	0.898454	0.591552	0.745891	0.355433	0.366515		LPC 16_0	0.976171	1.17593	0.880122	0.967775	2.52182	2.69083	2.19691	2.74783		Purine metabolism	65	0.79677	1	0.55905	0.25255	1	1	0.03488			FFA C16_0+13C14	173371	291605	159673	138732	979408	816881	1038636	448303
	LPC 18_0	1.12792	1.06457	0.97022	0.837291	0.411836	0.239818	0.211822	0.208044		LPC 18_0	0.931588	1.13528	0.737996	1.19514	8.93403	10.1299	8.12354	8.18287													FFA C16_0+13C16	83105	144438	86366	76394	462067	343235	518039	230872
	LPC 18_1	1.01328	1.03909	0.919599	1.02803	0.437246	0.931274	0.438989	0.499642		LPC 18_1	0.881975	1.16015	0.857081	1.10079	1.62494	1.58712	1.37914	1.54081													FFA C16_0+13C2	558799	676678	435368	654955	673433	571205	650900	618796
	LPC 18_3	1.00624	1.07873	1.0368	0.878237	0.374184	0.494587	0.201036	0.21719		LPC 18_3	0.982	1.21659	0.894968	0.906445	2.76112	2.18093	1.45961	2.363													FFA C16_0+13C6	10254	10642	5087	6159	83961	86127	99749	49009
	LPE 18_0	0.946623	1.0103	1.04872	0.994362	0.363129	0.499685	0.408632	0.30991		LPE 18_0	0.936019	1.23109	0.664863	1.16803	6.07669	7.60176	5.05129	6.46249													FFA C16_0+13C8	43986	68150	40628	34315	241282	234218	278178	144712
	LPE 20_4	0.876275	1.02953	0.928968	1.16523	0.309052	0.590593	0.301598	0.31684		LPE 20_4	1.01799	0.821545	1.05749	1.10298	2.09764	2.20397	1.6362	2.14712
	SM 33_1	0.858939	1.09569	0.903929	1.14144	0.340617	0.160878	0.358135	0.198784		SM 33_1	0.960909	1.17101	0.623155	1.24492	2.31498	3.74247	2.63404	2.82329
	Proline	1.10255	0.980396	0.978639	0.938414	1.39483	1.30682	2.02271	2.05075		Proline	0.951443	0.99073	0.986923	1.0709	0.624154	0.652615	0.618479	0.640337
	DL-homoserine	0.918278	1.09557	1.13922	0.846928	1.64202	1.19169	2.03219	1.97011		DL-homoserine	1.20657	1.13793	0.838083	0.817414	0.354952	0.410857	0.509225	0.378042
	3-(1-Pyrazolyl)-L-alanine	1.11612	1.05697	0.932457	0.894456	1.7104	1.75717	2.22914	2.15369		3-(1-Pyrazolyl)-L-alanine	1.04053	0.990392	0.996218	0.972862	0.519677	0.559149	0.543334	0.664059
	Histidine	1.11612	1.05697	0.932457	0.894456	1.7104	1.75717	2.22914	2.15369		Histidine	0.941722	1.01286	0.978445	1.06697	0.773021	0.706672	0.764981	0.742425
	Tyrosine	1.0397	0.95283	1.05975	0.94772	2.68511	2.39252	2.79616	2.8555		Tyrosine	0.994029	0.971968	1.02065	1.01335	0.876675	0.858965	0.886148	0.875951
	Acetylchloline	0.978656	1.03518	0.845941	1.14022	5.60361	3.75707	4.72449	5.28691		Acetylchloline	1.05157	1.02399	0.981584	0.942854	0.419632	0.60124	0.75609	0.604841
	γ-Glu-Leu	0.823643	1.04173	1.23158	0.903049	5.82372	5.82883	8.15332	7.04642		γ-Glu-Leu	0.971706	1.05634	1.01211	0.959845	0.328611	0.298996	0.275851	0.296428
	Adenosine	0.736012	1.79745	0.882849	0.583686	0.122941	0.328855	0.169729	0.102725		Adenosine	0.637262	0.789028	1.60394	0.969774	2.33214	2.36798	1.57265	3.37293
	N8-Acetylspermidine	1.09	1.13597	0.821477	0.952554	0.287408	0.19957	0.629708	0.466499		N8-Acetylspermidine	0.926145	0.984292	1.12511	0.964453	1.91597	1.73915	1.98899	2.05144
	7-Ketocholesterol	0.743855	0.658201	1.37736	1.22058	0.696786	0.3771	0.427757	0.505013		7-Ketocholesterol	1.07815	1.26741	0.722627	0.931821	8.10504	9.62136	8.42897	10.1769
	D-(-)-3-Phosphoglyceric acid	0.899877	0.927539	0.852618	1.31997	0.62404	0.695862	0.784266	0.586938		D-(-)-3-Phosphoglyceric acid	0.780969	0.940005	1.60247	0.676551	1.99617	1.4602	2.10356	3.21621
	frutose-1,6-diphosphate	1.01809	1.20993	0.805266	0.966708	0.871324	0.676915	0.624742	0.653628		frutose-1,6-diphosphate	0.861227	0.789481	1.32287	1.02642	1.76099	3.67633	3.57822	1.86589

## Sheet: Figure 3a,c,e-g
a										c												e		USP22	ACACA	ACLY		f					g
	gene_name	PLKO_3(FPKM)	PLKO_4(FPKM)	PLKO_5(FPKM)	SH2_2(FPKM)	SH2_3(FPKM)	SH2_5(FPKM)																TCGA-CC-5259-01A-31R-A213-07	5.93747	3.94519	4.20806			MHCC-97L					MHCC-97L
	TCIM	1.06783	0.897068	1.0351	0.326962	0.28976	0.293132					ACC	ACLY	FASN	GAPDH			SCD1	GAPDH				TCGA-2Y-A9H2-01A-12R-A38B-07	8.38024	5.7172	7.60249
	ZNF184	1.00437	1.01241	0.983215	0.175366	0.113134	0.167147				97H-shCon	23.6538	21.1774	29.3979	15.5806		97H-shCon	17.49	12.73				TCGA-LG-A6GG-01A-11R-A311-07	7.07376	4.84247	5.34565				FA(16_0)-H	FA(18_0)-H			con	0.579	0.486	0.461	0.466	0.536	0.5056
	ACLY	0.945523	1.01384	1.04064	0.380511	0.446298	0.40648				97H-shCon	23.1534	21.132	29.1706	15.1303		97H-shCon	17.09	12.34				TCGA-EP-A3RK-01A-11R-A22L-07	7.08376	5.49764	6.5116			Con-1	0.966073	0.96298			USP22	0.94	0.833	0.899	0.882	0.914	0.5056
	SLC9A6	0.954886	1.05242	0.992696	0.594136	0.430013	0.45184				97H-shCon	23.4023	21.2538	29.153	15.2327		97H-shCon	17.01	12.54				TCGA-T1-A6J8-01A-11R-A32O-07	6.58557	4.86378	6.08287			Con-2	0.984291	0.978207			con-shACC	0.285	0.323	0.269	0.373	0.185	0.5056
	UST	0.912369	1.13115	0.95648	0.197308	0.281185	0.244835				97H-sh1	24.3892	22.3484	29.0712	14.8863		97H-sh1	17.31	12.53				TCGA-RC-A7SH-01A-11R-A38B-07	7.42373	5.63774	6.60773			Con-3	1.00979	0.937818			USP22-shACC	0.378	0.393	0.386	0.377	0.235	0.5056
	CRIM1	1.02095	0.968429	1.01062	0.594601	0.557864	0.656195				97H-sh1	24.1201	22.3416	29.3948	15.0965		97H-sh1	17.06	12.41				TCGA-EP-A2KA-01A-11R-A180-07	5.95359	5.27515	6.07513			Con-4	1.03984	1.12099			con-shACLY	0.459	0.426	0.429	0.447	0.435	0.5056
	GCLM	1.0318	0.966	1.0022	0.542836	0.512662	0.59153				97H-sh1	24.2833	22.1785	29.2774	15.1488		97H-sh1	16.88	13.04				TCGA-BC-4073-01B-02R-A131-07	7.61824	6.85302	8.09997			USP22-1	1.18662	1.12892			USP22-shACLY	0.492	0.428	0.479	0.451	0.499	0.5056
	ASAP1	1.03962	0.938794	1.02159	0.604508	0.539736	0.6122				97H-sh2	23.9921	22.2914	29.2713	15.098		97H-sh2	16.72	12.32				TCGA-5R-AAAM-01A-12R-A41C-07	5.70584	5.19773	6.81604			USP22-2	1.2823	1.27034
	USH1C	1.04679	0.947641	1.00557	0.55814	0.539702	0.441574				97H-sh2	24.0839	22.4476	29.6418	15.2273		97H-sh2	16.95	12.6				TCGA-2Y-A9H6-01A-11R-A39D-07	7.41148	4.60121	6.16529			USP22-3	1.28506	1.24593
	ABLIM1	0.931719	1.1227	0.945578	0.50816	0.484968	0.715684				97H-sh2	24.1918	22.087	29.4311	15.4244		97H-sh2	17.28	12.53				TCGA-DD-AAE1-01A-11R-A41C-07	6.7058	5.61847	6.42441			USP22-4	1.3625	1.4086			SNU449
	SH3GL2	1.01731	1.00583	0.976859	0.441923	0.313048	0.389406																TCGA-XR-A8TC-01A-11R-A36F-07	6.24939	5.45683	6.84638			shACC_Con	0.511774	0.49395
	SLC7A11	1.005	0.932161	1.06284	0.497081	0.419773	0.542768																TCGA-2Y-A9GX-01A-11R-A38B-07	6.82465	5.27099	6.67221			shACC_Con	0.517135	0.502571			con	0.614	0.606	0.603	0.604
	APRT	1.00175	1.08086	0.917386	0.572146	0.545401	0.517049																TCGA-DD-A4NH-01A-11R-A27V-07	6.7834	5.65114	6.96878			shACC_Con	0.670545	0.676949			USP22	1.025	0.908	0.971	0.962
	CYFIP2	0.832244	0.627901	1.53986	0.0557825	0.299412	0.173373					ACC	ACLY	FASN	GAPDH			SCD	GAPDH				TCGA-DD-AADK-01A-11R-A41C-07	6.62817	5.41872	6.47905			shACC_Con	0.672554	0.719577			con-shACC	0.294	0.328	0.29	0.391
	SCARA3	1.08923	0.973707	0.937067	0.53798	0.532156	0.610792				97L	25.7418	22.7512	30.2036	15.7893		97L	19.32	15.58				TCGA-DD-AACH-01A-11R-A41C-07	7.90441	5.95721	6.81352			shACC_USP22	0.67791	0.722663			USP22-shACC	0.278	0.383	0.389	0.368
	ZNF664	0.984973	1.01516	0.999862	0.707204	0.702079	0.660677				97L	25.6739	22.7543	30.3034	15.4366		97L	19.15	15.83				TCGA-DD-A4NV-01A-11R-A311-07	7.19452	5.52869	7.29604			shACC_USP22	0.70189	0.610327			con-shACLY	0.506	0.455	0.453	0.467
	BMP2	0.958	1.04801	0.993988	0.566142	0.592809	0.637139				97L	25.3075	23.0727	29.8731	15.7932		97L	19.2	15.51				TCGA-DD-A73A-01A-12R-A32O-07	7.31039	5.6481	6.04255			shACC_USP22	0.718344	0.742434			USP22-shACLY	0.547	0.478	0.503	0.479
	MLH3	1.07946	0.993312	0.927232	0.452658	0.401136	0.288314				97L-OX	24.8513	21.5859	30.2701	15.6		97L-OX	19.08	16.08				TCGA-CC-A7IG-01A-11R-A33J-07	8.36592	5.78502	6.84311			shACC_USP22	0.859631	0.856493
	VANGL1	1.0717	1.01293	0.915366	0.637564	0.554818	0.566592				97L-OX	25.0493	21.6934	30.3341	15.7614		97L-OX	19.2	15.87				TCGA-FV-A3I0-01A-11R-A22L-07	7.16677	4.35842	7.65986			shACLY_Con	0.868106	0.872287
	RAI14	1.1383	0.978396	0.883307	0.751707	0.483416	0.621572				97L-OX	24.6886	21.552	30.148	15.7188		97L-OX	19.38	16.07				TCGA-DD-AACK-01A-11R-A41C-07	6.50336	6.32451	7.62869			shACLY_Con	0.880186	0.866172
	RASGEF1B	1.00906	1.03972	0.951218	0.537682	0.431592	0.543094																TCGA-DD-A39X-01A-11R-A213-07	6.86708	4.89005	5.74673			shACLY_Con	0.894024	0.84333
	RAB1A	0.984231	1.05782	0.957945	0.654042	0.636125	0.624935																TCGA-BC-A217-01A-11R-A155-07	6.74507	4.47102	6.29898			shACLY_Con	0.903444	0.900081
	NEDD4	1.00997	1.02379	0.966237	0.624184	0.515268	0.780651																TCGA-G3-A25V-01A-11R-A16W-07	6.08012	4.69674	5.73638			shACY_USP22	0.912616	0.958325
	PFKM	0.984195	1.03819	0.977618	0.672072	0.561957	0.576182																TCGA-DD-AACF-01A-11R-A41C-07	6.389	3.87215	5.60469			shACY_USP22	0.933312	0.903664
	PLEKHH1	0.99405	0.997041	1.00891	0.407445	0.325378	0.389357																TCGA-G3-A7M6-01A-11R-A33R-07	6.8491	6.24861	8.1131			shACY_USP22	0.946502	0.935777
	USP22	0.929016	1.07025	1.00073	0.655693	0.636101	0.654447																TCGA-DD-AACT-01A-11R-A41C-07	5.91459	4.04846	5.73388			shACY_USP22	0.948052	0.977579
	FOXQ1	0.922758	1.09524	0.981998	0.553831	0.564029	0.522994																TCGA-DD-A1EA-01A-11R-A131-07	6.42753	6.19932	7.05724
	CGA	0.941667	1.06251	0.995824	0.64797	0.584357	0.645965																TCGA-UB-A7ME-01A-11R-A33J-07	6.93953	4.97457	6.41932
	CTH	0.905713	0.921256	1.17303	0.541293	0.522365	0.492902																TCGA-DD-A4NP-01A-11R-A28V-07	7.01593	4.73816	5.31155
	MUC13	1.03465	0.948596	1.01675	0.537632	0.383299	0.411672																TCGA-ED-A66X-01A-11R-A311-07	7.91563	5.87127	8.1582
	EIF2A	0.930472	1.10533	0.964196	1.86176	2.36755	2.56436																TCGA-ZP-A9CY-01A-11R-A38B-07	6.19849	5.08628	5.64774
	TXNIP	0.973936	1.01412	1.01195	1.92627	2.22848	2.18742																TCGA-KR-A7K7-01A-11R-A33J-07	6.96791	4.9002	5.89136
	RABL6	0.972267	0.98507	1.04266	1.72569	1.68303	1.64469																TCGA-DD-AACU-01A-11R-A41C-07	7.75942	5.16543	7.14188				FA(16_0)-H	FA(18_0)-H
	CPA4	0.869752	1.24006	0.890184	2.68601	2.58754	2.41306																TCGA-DD-AACJ-01A-11R-A41C-07	5.73012	6.74463	6.96168			Con-1	0.813552	1.14932
	NNMT	0.924989	0.989547	1.08546	2.43363	2.59348	2.20893																TCGA-BC-A10Q-01A-11R-A131-07	7.30757	4.63392	7.80054			Con-2	1.16025	0.989824
	TSPAN8	0.875098	1.14021	0.984694	2.12787	2.04333	2.21316																TCGA-NI-A4U2-01A-11R-A28V-07	6.27795	4.541	5.70049			Con-3	0.98474	0.802275
	ABCA1	0.871849	1.00569	1.12246	2.32658	2.56022	2.21691																TCGA-DD-A1EE-01A-11R-A131-07	7.57246	6.59827	7.16912			Con-4	1.04146	1.05858
	SNX12	1.23512	0.987345	0.777532	1.68315	2.01391	2.05999																TCGA-RC-A7SF-01A-11R-A352-07	5.76788	5.58851	6.85816			USP22-1	1.90817	2.52039
	MYPN	1.0409	0.969004	0.990095	1.44972	1.67472	1.5807																TCGA-BC-A69I-01A-11R-A311-07	5.94028	4.21991	5.34575			USP22-2	2.72277	1.32244
	ZNF385A	1.05966	0.899159	1.04118	1.45544	1.43988	1.37053																TCGA-DD-AADU-01A-11R-A41C-07	5.98892	3.91115	5.46298			USP22-3	2.18995	1.46948
	ITGA5	0.93606	0.95365	1.11029	1.50906	1.5191	1.41564																TCGA-G3-AAV3-01A-11R-A37K-07	7.46867	4.86082	5.84128			USP22-4	1.69437	1.87197
	ST3GAL2	0.984824	1.14758	0.8676	1.2442	1.51678	1.52073																TCGA-DD-A4NK-01A-11R-A28V-07	6.68591	4.97696	6.26498			shACC_Con	0.681971	0.724788
	KPNA1	1.03913	1.04198	0.918891	1.34581	1.87981	1.89632																TCGA-G3-AAUZ-01A-11R-A38B-07	6.2032	4.73498	4.76602			shACC_Con	0.530336	0.57542
	CDKN2B	0.890247	1.07003	1.03973	1.65735	1.33866	1.67586																TCGA-DD-AACO-01A-11R-A41C-07	6.1693	4.43149	4.6106			shACC_Con	0.571484	0.652996
	SCARA5	1.02456	0.873482	1.10196	1.65603	1.48261	1.61893																TCGA-ED-A8O6-01A-11R-A36F-07	8.21372	6.53248	7.20461			shACC_Con	0.63997	0.699007
	CDH12	0.955237	1.08076	0.964003	4.74564	3.77722	4.28323																TCGA-DD-AAD3-01A-11R-A41C-07	6.87565	4.17746	6.72522			shACC_USP22	0.661546	0.709205
	MAP2K6	0.944814	1.00869	1.04649	1.82813	1.9749	1.99316																TCGA-BC-4072-01B-11R-A155-07	6.50327	6.19073	7.60826			shACC_USP22	0.752477	0.722099
	BIN1	1.00501	0.987764	1.00722	1.4463	1.4801	1.40483																TCGA-DD-A1EJ-01A-11R-A155-07	6.99364	7.09363	7.99803			shACC_USP22	0.64352	0.652881
	CD68	1.03691	0.859327	1.10377	1.7279	1.60584	1.81998																TCGA-XR-A8TE-01A-11R-A36F-07	7.145	5.79412	7.08338			shACC_USP22	0.664097	0.836436
	ABCC3	1.02814	1.18266	0.789205	1.45546	1.62778	1.43034																TCGA-G3-A3CG-01A-11R-A213-07	5.52655	6.03248	7.61124			shACLY_Con	0.850268	0.833807
	TYMP	0.924149	1.07692	0.99893	1.81567	1.92313	1.85773																TCGA-ZP-A9CV-01A-11R-A38B-07	7.22672	5.41631	6.63945			shACLY_Con	0.823698	0.828746
	KRT8	1.03978	1.04663	0.913592	1.65065	1.49056	1.4223																TCGA-2V-A95S-01A-11R-A37K-07	6.70406	5.50875	6.36311			shACLY_Con	0.918668	0.991095
	NFE2	0.843786	1.00412	1.15209	3.92055	2.7344	3.39704																TCGA-WQ-AB4B-01A-11R-A41C-07	5.85968	4.30836	5.60126			shACLY_Con	0.705279	0.672064
	TMEM38A	0.635535	0.87104	1.49343	2.83771	2.20253	2.38052																TCGA-FV-A3I1-01A-11R-A22L-07	7.13869	6.1225	7.45305			shACY_USP22	0.88345	1.13129
	TCEA3	1.01786	0.985143	0.997002	1.59977	1.59641	1.44196																TCGA-DD-AADI-01A-11R-A41C-07	6.5441	4.25324	5.91246			shACY_USP22	0.746615	0.764883
	SLC1A1	0.860494	1.21192	0.927585	1.8934	2.44027	2.10411																TCGA-DD-A73F-01A-11R-A32O-07	6.50829	6.12348	6.69856			shACY_USP22	0.785263	0.895489
	SEMA3A	1.06852	0.821144	1.11033	1.86515	1.98756	2.38646																TCGA-CC-A9FS-01A-11R-A37K-07	6.16894	4.76268	6.0431			shACY_USP22	0.81044	0.764668
	LOXL2	1.06217	0.784814	1.15301	1.29496	1.61203	1.56659																TCGA-G3-A5SM-01A-12R-A28V-07	6.25881	4.36225	5.83043
	VGLL3	0.953362	0.990241	1.0564	1.53028	1.4303	1.53527																TCGA-2Y-A9H1-01A-11R-A38B-07	5.96546	4.562	5.12356
	QSOX1	1.0437	0.810928	1.14538	2.70953	1.96196	1.44141																TCGA-DD-AAE6-01A-11R-A41C-07	7.27223	6.16922	6.13666
																							TCGA-DD-A73B-01A-12R-A32O-07	5.16806	5.94272	6.90142
																							TCGA-DD-A4NI-01A-11R-A27V-07	6.08878	4.30428	5.32358
																							TCGA-DD-A4NS-01A-11R-A311-07	6.81297	5.00975	6.73051
																							TCGA-CC-5258-01A-01R-A131-07	7.38277	6.53558	7.14633
																							TCGA-ED-A66Y-01A-11R-A311-07	7.32435	5.68999	6.88002
																							TCGA-XR-A8TD-01A-12R-A39D-07	5.48819	5.48381	7.51905
																							TCGA-DD-AAEK-01A-11R-A41C-07	6.2976	5.98695	6.92585
																							TCGA-G3-A25S-01A-11R-A16W-07	6.68055	4.88847	5.60977
																							TCGA-BC-A216-01A-11R-A155-07	7.37981	5.83455	6.14087
																							TCGA-2Y-A9GZ-01A-11R-A39D-07	7.57891	4.39125	5.16069
																							TCGA-DD-AADP-01A-11R-A39D-07	6.46068	6.3298	6.43698
																							TCGA-MI-A75H-01A-11R-A32O-07	6.77921	4.34309	5.63275
																							TCGA-DD-A73E-01A-12R-A32O-07	7.92971	6.24204	6.38662
																							TCGA-DD-AACV-01A-11R-A41C-07	5.69775	4.97123	6.31427
																							TCGA-G3-AAV6-01A-21R-A37K-07	7.58877	5.17733	6.69376
																							TCGA-DD-A39Z-01A-11R-A213-07	6.57989	5.2739	5.61044
																							TCGA-CC-5261-01A-01R-A131-07	7.53669	5.94132	7.1218
																							TCGA-G3-A25X-01A-11R-A16W-07	6.24626	4.95638	5.61988
																							TCGA-DD-AACG-01A-11R-A41C-07	6.76018	5.89464	5.85538
																							TCGA-G3-AAV5-01A-11R-A37K-07	6.14923	6.58886	7.03664
																							TCGA-ZS-A9CD-01A-11R-A37K-07	6.17075	4.65586	6.37108
																							TCGA-G3-AAV4-01A-11R-A38B-07	7.03597	5.44452	6.44458
																							TCGA-DD-AAVU-01A-11R-A41C-07	5.82908	4.84829	5.34576
																							TCGA-DD-AAE3-01A-11R-A41C-07	5.58883	3.38812	4.75001
																							TCGA-UB-A7MA-01A-11R-A33R-07	8.1453	5.99542	7.03412
																							TCGA-DD-AAED-01A-12R-A41C-07	6.47412	5.85339	6.4859
																							TCGA-DD-AACE-01A-11R-A41C-07	5.77799	5.40877	6.96609
																							TCGA-G3-A3CI-01A-11R-A213-07	6.15073	4.55574	6.1016
																							TCGA-BC-A10X-01A-11R-A131-07	5.15563	4.38228	6.3661
																							TCGA-RC-A6M4-01A-11R-A32O-07	6.43984	6.62119	6.56778
																							TCGA-BD-A3ER-01A-11R-A213-07	6.88461	5.57238	6.28853
																							TCGA-MI-A75E-01A-11R-A32O-07	5.74425	5.66062	5.9282
																							TCGA-CC-A8HS-01A-11R-A36F-07	8.17673	6.24734	6.73908
																							TCGA-RC-A7SK-01A-11R-A352-07	6.19374	5.17201	5.94892
																							TCGA-CC-A123-01A-11R-A131-07	5.61723	5.54328	5.21374
																							TCGA-DD-A3A3-01A-11R-A22L-07	7.7245	5.43477	6.37222
																							TCGA-EP-A2KC-01A-11R-A213-07	6.0847	6.42917	6.7379
																							TCGA-DD-A4NB-01A-12R-A266-07	7.26429	4.98715	6.43841
																							TCGA-DD-AAVP-01A-11R-A41C-07	5.9612	4.74612	6.47961
																							TCGA-MI-A75G-01A-11R-A32O-07	6.89277	5.04344	5.29948
																							TCGA-DD-AAD0-01A-11R-A41C-07	7.90678	5.32	7.12708
																							TCGA-CC-5260-01A-01R-A131-07	8.83362	6.11702	8.61537
																							TCGA-BC-A10U-01A-11R-A131-07	7.19764	5.8865	7.03984
																							TCGA-DD-A114-01A-11R-A131-07	6.44092	5.53311	6.77704
																							TCGA-ZP-A9D1-01A-11R-A38B-07	6.34296	4.82559	5.89472
																							TCGA-DD-AAVX-01A-11R-A41C-07	6.33048	4.80909	5.22611
																							TCGA-FV-A23B-01A-11R-A16W-07	6.57043	6.2649	6.28747
																							TCGA-BC-A110-01A-11R-A131-07	4.97925	3.1462	5.14017
																							TCGA-2Y-A9GW-01A-11R-A38B-07	6.64416	4.89465	6.35725
																							TCGA-QA-A7B7-01A-11R-A32O-07	7.67835	6.58244	8.01057
																							TCGA-DD-AADN-01A-11R-A41C-07	6.22203	5.36873	5.89757
																							TCGA-BC-A10W-01A-11R-A131-07	7.41188	6.03496	7.13807
																							TCGA-GJ-A9DB-01A-11R-A37K-07	6.53272	5.84574	6.62291
																							TCGA-BC-A10Y-01A-11R-A131-07	6.5385	4.69295	5.47375
																							TCGA-DD-AAVV-01A-11R-A41C-07	6.38559	4.98911	5.84923
																							TCGA-ED-A459-01A-11R-A266-07	6.43715	5.93435	6.25572
																							TCGA-DD-AAD1-01A-11R-A41C-07	6.73981	6.23293	7.02857
																							TCGA-BD-A3EP-01A-11R-A22L-07	6.8919	5.11199	7.17987
																							TCGA-G3-A25Z-01A-11R-A16W-07	5.63384	5.65571	7.08837
																							TCGA-DD-AAE2-01A-11R-A41C-07	5.7806	5.43698	6.46186
																							TCGA-CC-A8HV-01A-11R-A36F-07	6.62854	6.4648	6.83229
																							TCGA-2Y-A9GY-01A-11R-A38B-07	6.66192	5.73831	6.78371
																							TCGA-DD-AAVY-01A-11R-A41C-07	6.65808	5.62599	6.52833
																							TCGA-G3-AAV2-01A-11R-A37K-07	7.06958	4.88129	5.74525
																							TCGA-FV-A3R2-01A-11R-A22L-07	7.6477	6.36425	6.87605
																							TCGA-BC-A10T-01A-11R-A131-07	6.53819	6.03853	6.22487
																							TCGA-RC-A6M5-01A-11R-A32O-07	7.09533	4.62623	6.20457
																							TCGA-UB-A7MC-01A-11R-A33R-07	6.70469	5.89759	6.72032
																							TCGA-2Y-A9H0-01A-11R-A38B-07	6.85942	5.42604	6.81907
																							TCGA-DD-AADY-01A-11R-A41C-07	5.27691	5.82249	6.0957
																							TCGA-ED-A4XI-01A-11R-A266-07	7.32622	4.95259	5.69197
																							TCGA-DD-AAVQ-01A-11R-A41C-07	6.36111	5.21267	6.21797
																							TCGA-HP-A5MZ-01A-21R-A27V-07	6.25138	5.13914	6.3013
																							TCGA-DD-A3A7-01A-11R-A22L-07	7.41238	5.75336	5.31214
																							TCGA-EP-A2KB-01A-11R-A180-07	7.40307	5.42231	6.44045
																							TCGA-G3-A3CH-01A-11R-A22L-07	7.06439	5.42622	5.7687
																							TCGA-DD-A11A-01A-11R-A131-07	6.966	6.90023	7.3607
																							TCGA-DD-AAW1-01A-11R-A41C-07	6.79521	5.90608	6.00036
																							TCGA-FV-A2QR-01A-11R-A213-07	6.0423	5.75283	7.92106
																							TCGA-ED-A82E-01A-11R-A352-07	7.61764	4.28619	7.07179
																							TCGA-KR-A7K8-01A-11R-A33J-07	6.59677	3.83982	6.36899
																							TCGA-DD-AACI-01A-11R-A41C-07	5.94574	3.57094	4.92916
																							TCGA-DD-A1EG-01A-11R-A213-07	6.42112	5.3815	6.46569
																							TCGA-CC-A3MA-01A-11R-A213-07	8.143	6.08493	7.16857
																							TCGA-ZP-A9D4-01A-11R-A37K-07	6.1751	6.61022	6.65542
																							TCGA-ED-A7XO-01A-11R-A352-07	5.99479	4.08478	5.93332
																							TCGA-DD-AADB-01A-11R-A41C-07	7.0655	6.01988	7.50806
																							TCGA-CC-A7IK-01A-12R-A33R-07	8.46728	6.83248	7.15405
																							TCGA-WX-AA47-01A-11R-A39D-07	6.99472	4.68014	4.76922
																							TCGA-DD-AADR-01A-11R-A41C-07	6.95904	5.47747	5.97145
																							TCGA-BW-A5NP-01A-11R-A27V-07	7.37975	5.73685	6.63297
																							TCGA-ZS-A9CG-01A-11R-A37K-07	7.39891	4.63004	6.34433
																							TCGA-XR-A8TG-01A-11R-A36F-07	5.81137	5.26554	6.09964
																							TCGA-G3-A7M7-01A-12R-A352-07	6.88419	4.66445	6.48104
																							TCGA-BC-A10R-01A-11R-A131-07	6.28042	4.80632	5.61951
																							TCGA-UB-A7MB-01A-11R-A33R-07	7.65049	7.1838	7.26023
																							TCGA-2Y-A9H9-01A-21R-A39D-07	5.35414	5.05739	6.02531
																							TCGA-DD-AAEE-01A-11R-A41C-07	6.39751	6.22904	6.62032
																							TCGA-2Y-A9GU-01A-11R-A38B-07	7.24832	5.30009	6.33427
																							TCGA-DD-A115-01A-11R-A131-07	7.73338	5.62241	5.78153
																							TCGA-UB-AA0V-01A-11R-A38B-07	6.59823	4.48185	6.04435
																							TCGA-PD-A5DF-01A-11R-A27V-07	6.72092	5.8881	6.35436
																							TCGA-MR-A8JO-01A-12R-A36F-07	7.19418	4.93093	6.67061
																							TCGA-CC-A7II-01A-11R-A33J-07	7.14227	6.40308	6.90873
																							TCGA-DD-A1ED-01A-11R-A155-07	6.50534	3.92328	4.98542
																							TCGA-ED-A5KG-01A-11R-A27V-07	6.92824	5.41932	7.31625
																							TCGA-BC-A69H-01A-11R-A311-07	6.38653	6.45578	6.70046
																							TCGA-G3-A25Y-01A-11R-A16W-07	6.57541	4.89485	6.71608
																							TCGA-DD-AAE9-01A-11R-A41C-07	7.59097	4.6133	5.97645
																							TCGA-FV-A2QQ-01A-11R-A22L-07	6.86579	4.81029	5.81193
																							TCGA-DD-AACA-01A-11R-A41C-07	6.84751	6.99309	7.26963
																							TCGA-DD-A1EK-01A-11R-A213-07	6.56683	5.97567	6.95282
																							TCGA-DD-AAVZ-01A-11R-A41C-07	7.03432	5.30564	6.93087
																							TCGA-LG-A9QD-01A-11R-A38B-07	6.25052	4.39287	5.79811
																							TCGA-HP-A5N0-01A-11R-A28V-07	5.97596	4.25892	5.28079
																							TCGA-DD-AAVS-01A-11R-A41C-07	7.81814	4.94962	6.57792
																							TCGA-CC-5264-01A-01R-A131-07	7.37885	6.41654	7.61493
																							TCGA-DD-A4NO-01A-11R-A28V-07	6.92717	5.6918	6.96455
																							TCGA-ED-A97K-01A-21R-A38B-07	7.03897	6.05186	7.0772
																							TCGA-DD-AADW-01A-11R-A39D-07	7.34372	6.30528	7.26684
																							TCGA-G3-A25U-01A-11R-A16W-07	5.78048	5.56598	6.43248
																							TCGA-DD-AADA-01A-11R-A41C-07	6.33189	3.56116	5.5755
																							TCGA-DD-AADV-01A-11R-A39D-07	6.98869	4.03572	6.05635
																							TCGA-DD-A3A2-01A-11R-A213-07	6.13844	5.54449	5.41185
																							TCGA-DD-AACS-01A-11R-A41C-07	6.64578	6.01822	7.06653
																							TCGA-MI-A75C-01A-11R-A32O-07	7.17759	5.62322	6.07849
																							TCGA-CC-A7IJ-01A-11R-A33R-07	8.0467	5.63281	7.02308
																							TCGA-BC-A3KF-01A-11R-A213-07	7.01694	5.75958	7.36586
																							TCGA-DD-A3A8-01A-11R-A22L-07	6.55892	5.02525	6.03396
																							TCGA-G3-A7M9-01A-23R-A352-07	7.88829	6.25739	7.22327
																							TCGA-DD-A73G-01A-22R-A32O-07	6.52197	4.88257	5.2895
																							TCGA-DD-A4NL-01A-11R-A28V-07	5.65768	4.72751	5.8666
																							TCGA-ZP-A9CZ-01A-11R-A38B-07	6.85916	6.36395	6.97514
																							TCGA-DD-A4NR-01A-11R-A311-07	7.14394	6.23219	7.78328
																							TCGA-DD-AAD6-01A-11R-A41C-07	6.8631	6.95987	7.07236
																							TCGA-K7-A6G5-01A-11R-A311-07	5.64599	4.72536	6.97331
																							TCGA-2Y-A9H8-01A-11R-A39D-07	6.87107	4.7979	5.90958
																							TCGA-DD-AACQ-01A-11R-A41C-07	7.41806	6.1467	5.75974
																							TCGA-G3-AAV0-01A-11R-A37K-07	5.50392	3.94206	4.62525
																							TCGA-DD-AADS-01A-11R-A41C-07	5.13903	3.31775	4.33834
																							TCGA-RC-A7SB-01A-21R-A352-07	6.40867	4.87642	6.35313
																							TCGA-FV-A495-01A-11R-A266-07	6.15845	4.57266	4.74629
																							TCGA-WJ-A86L-01A-12R-A39D-07	7.52799	6.9048	7.05727
																							TCGA-ZP-A9D2-01A-11R-A38B-07	6.4564	6.29154	7.73573
																							TCGA-G3-A6UC-01A-21R-A33J-07	6.91312	4.83202	5.24217
																							TCGA-DD-AAVR-01A-11R-A41C-07	6.24516	3.98107	6.09009
																							TCGA-DD-A39W-01A-11R-A213-07	7.56891	6.69852	7.12035
																							TCGA-G3-A7M5-01A-11R-A33R-07	5.56156	4.02027	6.25031
																							TCGA-KR-A7K2-01A-12R-A33R-07	5.9516	4.37699	5.16952
																							TCGA-DD-A4NN-01A-11R-A28V-07	7.51257	4.84318	6.82249
																							TCGA-DD-AAEA-01A-11R-A41C-07	5.07492	5.51762	6.49289
																							TCGA-BC-A10S-01A-22R-A131-07	7.06143	4.67867	5.54299
																							TCGA-DD-AACB-01A-11R-A41C-07	7.36574	4.89106	6.26026
																							TCGA-DD-AACW-01A-11R-A41C-07	7.65476	5.84854	6.49999
																							TCGA-G3-A5SJ-01A-11R-A27V-07	6.32675	5.00361	7.9367
																							TCGA-CC-A3MB-01A-11R-A213-07	6.75143	6.71007	7.19532
																							TCGA-WX-AA46-01A-11R-A39D-07	5.70409	4.3203	5.80604
																							TCGA-DD-A39Y-01A-11R-A213-07	7.31952	6.35771	6.70699
																							TCGA-BC-A8YO-01A-11R-A37K-07	6.57429	6.19627	6.24916
																							TCGA-RC-A6M6-01A-11R-A32O-07	6.91855	5.63323	7.15126
																							TCGA-DD-A4NG-01A-11R-A27V-07	6.8501	6.31083	7.66295
																							TCGA-DD-A1EL-01A-11R-A155-07	6.95112	6.47011	7.46498
																							TCGA-ED-A627-01A-12R-A311-07	6.45878	4.26667	6.50861
																							TCGA-4R-AA8I-01A-11R-A38B-07	6.937	3.94189	6.07161
																							TCGA-DD-A3A1-01A-11R-A213-07	6.25672	5.58913	5.74215
																							TCGA-CC-A5UD-01A-11R-A28V-07	8.89529	6.53232	6.71616
																							TCGA-KR-A7K0-01A-12R-A33R-07	6.16288	5.07664	5.6013
																							TCGA-G3-A25T-01A-11R-A16W-07	7.58457	4.32295	6.68478
																							TCGA-CC-A1HT-01A-11R-A131-07	6.99072	6.57107	7.68774
																							TCGA-ZS-A9CF-01A-11R-A38B-07	5.51648	5.5861	5.85929
																							TCGA-DD-AAE4-01A-11R-A41C-07	4.94405	3.1933	4.25781
																							TCGA-MI-A75I-01A-11R-A32O-07	6.33131	5.9062	6.91963
																							TCGA-DD-A1EF-01A-11R-A131-07	8.12249	5.62617	7.21583
																							TCGA-DD-AAW3-01A-11R-A41C-07	7.2537	5.80247	6.52542
																							TCGA-DD-AAE7-01A-11R-A41C-07	6.19505	3.5874	5.05231
																							TCGA-5R-AA1D-01A-11R-A38B-07	6.75684	4.28553	6.39338
																							TCGA-DD-A4NE-01A-11R-A27V-07	6.91306	5.91434	6.96607
																							TCGA-DD-AAE0-01A-11R-A41C-07	7.36782	5.8242	6.5544
																							TCGA-XR-A8TF-01A-11R-A36F-07	7.25324	4.83244	5.63683
																							TCGA-BC-A112-01A-11R-A131-07	9.09852	6.54041	7.87521
																							TCGA-DD-AADD-01A-11R-A41C-07	7.81495	7.22219	8.11288
																							TCGA-CC-A7IL-01A-11R-A33R-07	5.78337	7.27137	6.85846
																							TCGA-G3-AAV1-01A-11R-A38B-07	6.83613	6.29897	6.87765
																							TCGA-CC-A3MC-01A-11R-A22L-07	8.76469	5.40275	5.94045
																							TCGA-CC-A9FW-01A-11R-A37K-07	7.51207	6.99066	8.39114
																							TCGA-DD-AAD2-01A-11R-A41C-07	6.62535	5.52967	6.87502
																							TCGA-2Y-A9HB-01A-11R-A39D-07	6.90212	6.21825	5.89723
																							TCGA-G3-A5SL-01A-11R-A27V-07	6.01155	7.10866	7.81547
																							TCGA-2Y-A9GS-01A-12R-A38B-07	6.75823	5.91636	6.89962
																							TCGA-DD-AA3A-01A-11R-A37K-07	7.87348	4.26388	7.12996
																							TCGA-BW-A5NQ-01A-11R-A27V-07	6.25824	6.52477	7.20484
																							TCGA-K7-AAU7-01A-11R-A38B-07	8.47358	5.71732	7.45337
																							TCGA-EP-A3JL-01A-11R-A213-07	6.13229	4.62528	6.19579
																							TCGA-ED-A8O5-01A-11R-A36F-07	6.92036	4.36292	6.06998
																							TCGA-DD-AAC8-01A-11R-A41C-07	7.91736	5.23078	7.17551
																							TCGA-DD-A1EH-01A-11R-A131-07	7.7005	6.27482	6.86561
																							TCGA-FV-A496-01A-11R-A266-07	7.05966	6.19396	6.46162
																							TCGA-2Y-A9HA-01A-11R-A39D-07	6.18795	6.04892	6.77312
																							TCGA-DD-A73C-01A-12R-A33J-07	6.98495	6.15667	6.62724
																							TCGA-DD-A4NA-01A-11R-A266-07	7.31748	5.54066	7.33189
																							TCGA-DD-AACD-01A-11R-A41C-07	5.39285	4.54286	5.69692
																							TCGA-DD-AACY-01A-11R-A41C-07	4.90373	4.1026	6.34927
																							TCGA-DD-A3A9-01A-11R-A266-07	6.94772	5.32184	6.36743
																							TCGA-WX-AA44-01A-11R-A39D-07	7.09646	5.59521	6.13438
																							TCGA-DD-A11D-01A-11R-A131-07	5.61854	5.09929	6.76559
																							TCGA-CC-A9FV-01A-11R-A37K-07	8.06591	4.60323	6.53996
																							TCGA-GJ-A3OU-01A-31R-A38B-07	7.16423	6.02011	7.31473
																							TCGA-UB-AA0U-01A-11R-A38B-07	6.64684	6.07388	7.21445
																							TCGA-2Y-A9GV-01A-11R-A38B-07	5.50653	4.84783	6.75693
																							TCGA-BC-A5W4-01A-11R-A28V-07	6.28802	4.8317	5.12491
																							TCGA-ES-A2HS-01A-11R-A180-07	6.3429	4.50107	4.16502
																							TCGA-K7-A5RF-01A-11R-A28V-07	5.7062	3.4524	5.05825
																							TCGA-2Y-A9H4-01A-11R-A38B-07	6.60642	4.34239	5.36225
																							TCGA-K7-A5RG-01A-11R-A28V-07	6.76797	5.01876	6.50844
																							TCGA-ED-A7PY-01A-11R-A33R-07	6.93013	4.5688	5.81463
																							TCGA-DD-AACC-01A-11R-A41C-07	5.63605	4.34957	5.95653
																							TCGA-DD-AADL-01A-11R-A41C-07	8.34756	6.15118	6.93209
																							TCGA-YA-A8S7-01A-11R-A37K-07	7.2138	5.15954	6.59097
																							TCGA-DD-AADC-01A-11R-A41C-07	6.79269	5.48773	7.56034
																							TCGA-DD-AAC9-01A-11R-A41C-07	5.97396	5.2837	5.6229
																							TCGA-FV-A3R3-01A-11R-A22L-07	7.66543	5.14648	6.83656
																							TCGA-DD-AADM-01A-11R-A41C-07	5.85447	4.52324	5.70638
																							TCGA-DD-A119-01A-11R-A131-07	6.09507	4.26371	5.70759
																							TCGA-DD-AACZ-01A-11R-A41C-07	7.15934	7.37818	7.31496
																							TCGA-5C-A9VG-01A-11R-A37K-07	8.4831	7.11039	8.05408
																							TCGA-CC-A7IF-01A-11R-A33J-07	6.39823	5.68458	6.10993
																							TCGA-DD-AAW2-01A-11R-A41C-07	6.89865	5.15256	5.79898
																							TCGA-FV-A4ZQ-01A-11R-A266-07	7.59554	6.25362	7.44739
																							TCGA-DD-A3A4-01A-11R-A22L-07	6.77518	5.31495	5.51619
																							TCGA-O8-A75V-01A-11R-A32O-07	7.35323	5.39641	5.39407
																							TCGA-CC-A7IE-01A-21R-A38B-07	7.61687	6.22856	7.29715
																							TCGA-CC-A8HU-01A-11R-A36F-07	6.08075	4.98066	6.57047
																							TCGA-BC-A10Z-01A-11R-A131-07	6.70588	7.98909	8.53425
																							TCGA-DD-AADF-01A-11R-A41C-07	5.05282	3.65371	5.17572
																							TCGA-G3-AAV7-01A-11R-A38B-07	8.35941	6.25447	7.59659
																							TCGA-DD-AAD5-01A-11R-A41C-07	6.55015	6.67733	7.64
																							TCGA-EP-A26S-01A-11R-A16W-07	7.03474	6.21386	6.80438
																							TCGA-DD-A3A5-01A-11R-A22L-07	6.17739	2.9743	5.18756
																							TCGA-DD-AAVW-01A-11R-A41C-07	7.46001	5.27978	6.96474
																							TCGA-G3-A7M8-01A-11R-A33R-07	6.89879	4.48441	5.5738
																							TCGA-CC-A8HT-01A-11R-A36F-07	6.60499	6.17136	7.18944
																							TCGA-5C-A9VH-01A-11R-A37K-07	6.80109	5.17485	6.60639
																							TCGA-DD-A116-01A-11R-A131-07	7.15478	5.9204	6.05824
																							TCGA-BC-A3KG-01A-11R-A213-07	6.48627	6.40125	6.95778
																							TCGA-NI-A8LF-01A-11R-A36F-07	6.2552	5.86065	6.49607
																							TCGA-DD-A39V-01A-11R-A213-07	6.13764	4.42088	5.02473
																							TCGA-DD-A1EI-01A-11R-A131-07	7.07841	6.55172	7.38815
																							TCGA-2Y-A9H5-01A-11R-A38B-07	6.78199	5.43221	6.42477
																							TCGA-CC-A5UC-01A-11R-A28V-07	7.92216	7.37866	8.7935
																							TCGA-CC-A7IH-01A-11R-A33J-07	7.40499	5.08289	6.51468
																							TCGA-DD-AAEB-01A-11R-A41C-07	5.15576	4.40821	5.39771
																							TCGA-DD-A1EC-01A-21R-A131-07	7.99444	6.40188	6.92371
																							TCGA-G3-A5SK-01A-11R-A27V-07	5.32649	2.98805	4.60784
																							TCGA-ZP-A9D0-01A-11R-A37K-07	7.31297	3.59067	5.74334
																							TCGA-GJ-A6C0-01A-12R-A311-07	6.53175	4.50268	6.34798
																							TCGA-DD-AAEG-01A-11R-A39D-07	6.5971	4.55958	5.9143
																							TCGA-CC-A9FU-01A-11R-A37K-07	7.66225	6.30274	7.36469
																							TCGA-LG-A9QC-01A-11R-A37K-07	7.12585	5.96982	7.2134
																							TCGA-DD-AACP-01A-11R-A41C-07	8.29907	6.39191	7.85117
																							TCGA-DD-AADG-01A-11R-A41C-07	6.03133	6.84865	7.18319
																							TCGA-ED-A7XP-01A-11R-A352-07	6.99873	5.1541	6.20563
																							TCGA-G3-A5SI-01A-31R-A27V-07	6.61822	3.83914	5.29663
																							TCGA-CC-A5UE-01A-11R-A28V-07	7.94318	6.01001	6.50552
																							TCGA-DD-AADO-01A-11R-A41C-07	5.60969	5.14685	6.90985
																							TCGA-2Y-A9H7-01A-11R-A39D-07	6.9123	6.14928	6.26733
																							TCGA-5R-AA1C-01A-11R-A41C-07	7.49423	5.01995	5.84174
																							TCGA-G3-A3CJ-01A-11R-A213-07	5.68973	5.08877	5.05213
																							TCGA-CC-5262-01A-01R-A131-07	6.43775	5.62977	6.91839
																							TCGA-RC-A7S9-01A-11R-A33R-07	6.29698	5.1651	5.63044
																							TCGA-DD-A4ND-01A-11R-A266-07	7.12327	6.13288	7.35921
																							TCGA-UB-A7MD-01A-12R-A352-07	5.33914	4.93264	6.21613
																							TCGA-DD-AACL-01A-11R-A41C-07	6.86865	6.13929	7.01291
																							TCGA-DD-AACX-01A-11R-A41C-07	6.21115	6.48181	6.90863
																							TCGA-DD-A11C-01A-11R-A131-07	6.05489	4.64831	5.65409
																							TCGA-DD-A11B-01A-11R-A131-07	6.78995	4.27189	6.13249
																							TCGA-DD-A4NF-01A-11R-A27V-07	7.63246	6.08935	6.4573
																							TCGA-ED-A7PZ-01A-11R-A33R-07	8.05764	5.73239	7.30408
																							TCGA-ZS-A9CE-01A-11R-A37K-07	5.60734	4.61375	6.09166
																							TCGA-3K-AAZ8-01A-12R-A39D-07	6.17847	5.16654	6.32232
																							TCGA-DD-A3A6-01A-11R-A22L-07	7.73605	3.80472	5.27932
																							TCGA-DD-A4NQ-01A-21R-A28V-07	7.06627	6.94657	7.5427
																							TCGA-CC-5263-01A-01R-A131-07	7.7735	5.94904	8.03347
																							TCGA-BD-A2L6-01A-11R-A213-07	6.75569	4.53291	5.17596
																							TCGA-FV-A4ZP-01A-12R-A266-07	6.95637	4.72117	5.4027
																							TCGA-DD-AAEH-01A-11R-A41C-07	6.73942	3.12584	5.07378
																							TCGA-BW-A5NO-01A-11R-A27V-07	7.83644	6.16721	6.16802
																							TCGA-2Y-A9GT-01A-11R-A38B-07	5.58635	5.43295	5.40903
																							TCGA-ES-A2HT-01A-12R-A180-07	5.02571	4.28787	5.2563
																							TCGA-DD-AADQ-01A-11R-A41C-07	6.35883	4.28091	5.54287
																							TCGA-CC-A3M9-01A-11R-A213-07	7.3517	4.85141	7.95558
																							TCGA-DD-A73D-01A-12R-A32O-07	6.50277	5.64906	6.78138
																							TCGA-ED-A7PX-01A-51R-A352-07	7.45623	7.5417	7.65683
																							TCGA-5C-AAPD-01A-21R-A39D-07	6.18601	5.19727	5.99794
																							TCGA-2Y-A9H3-01A-11R-A38B-07	6.83502	3.66607	5.02063
																							TCGA-DD-AAW0-01A-11R-A41C-07	6.64228	5.13224	6.93114
																							TCGA-G3-A3CK-01A-11R-A213-07	6.18169	5.03061	6.57633
																							TCGA-RC-A6M3-01A-11R-A32O-07	6.35162	5.95571	6.66612
																							TCGA-DD-AACN-01A-11R-A41C-07	7.00495	4.60243	6.76875
																							TCGA-EP-A12J-01A-11R-A131-07	7.14428	5.84485	6.53383
																							TCGA-WQ-A9G7-01A-11R-A37K-07	7.80373	7.03393	6.37395
																							TCGA-DD-A1EB-01A-11R-A131-07	6.18218	6.43634	6.24756
																							TCGA-DD-AAEI-01A-11R-A41C-07	5.76978	4.51776	5.44681
																							TCGA-MR-A520-01A-11R-A266-07	6.72912	5.31478	6.23275
																							TCGA-DD-A4NJ-01A-11R-A27V-07	7.39246	6.81306	7.44768
																							TCGA-DD-AADJ-01A-11R-A41C-07	6.38567	5.25701	5.93074
																							TCGA-DD-A113-01A-11R-A131-07	7.4949	5.92269	6.91868
																							TCGA-RG-A7D4-01A-12R-A33R-07	6.67013	6.68427	7.23126
																							TCGA-DD-A118-01A-11R-A131-07	7.5022	5.20506	6.66531
																							TCGA-DD-AAD8-01A-11R-A41C-07	5.5663	4.82732	5.18875
																							TCGA-UB-A7MF-01A-11R-A33J-07	6.67425	5.67494	6.2842
																							R		0.399	0.451
																							P		0	0

## Sheet: Figure 5i
i
shCon	1	1.0292	0.925404	0.860776
shUSP22-1	1	0.878675	0.54171	0.518901
shUSP22-2	1	0.855283	0.572188	0.544221

## Sheet: Figure 5j
j
Control	1	0.883125	0.731368	0.648395
USP22	1	1.00516	0.934962	0.912386
USP22-C185S	1	0.8086	0.711762	0.518924

## Sheet: Figure 6bdehi
b								d						e						h and i
	MHCC-97H																				Slice	USP22	PPARG	ACC	ACLY	Steatosis
	shCon	0.901655	0.919173	1.00881	0.919249	1		ACACA								ACC	ACLY	GAPDH			A01-1.jpg	159.108	223.541	193.139	260.886	0
	sh1	0.482002	0.449288	0.473543	0.475936	0.900813									97H	24.96	22.96	15.77			A03-1.jpg	150.676	263.869	227.6	284.817	0
	sh2	0.442455	0.43401	0.461471	0.505282	0.440497			Input	IgG	CHIP				97H	24.75	23.01	15.35			A05-1.jpg	3.50877	198.769	167.541	89.4258	0
								97H-shControl	27.81	31.5	28.47				97H	24.82	22.9	15.59			A06-1.jpg	168.759	189.33	209.57	321.988	0
								97H-shControl	27.45	32.24	28.43				97H-shUSP22	25.63	25.23	15.69			A07-1.jpg	98.5413	326.166	281.701	336.49	0
								97H-shControl	27.98	30.62	28.61				97H-shUSP22	25.61	25.14	15.63			A08-1.jpg	239.743	318.586	217.07	280.731	0
								97H-shControl	27.74	30.47	28.27				97H-shUSP22	25.69	25.1	16.18			A11-1.jpg	70.5454	292.774	231.469	216.483	0
	MHCC-97L							97H-USP22-sh1	27.78	31.78	29.78				97H-shUSP22-PPARG	24.74	23.4	15.47			B01-1.jpg	152.525	221.429	221.386	267.252	0
								97H-USP22-sh1	27.72	30.48	29.22				97H-shUSP22-PPARG	24.91	23.89	15.6			B02-1.jpg	178.55	380.949	298.203	361.371	0
	Control	0.957041	0.953518	1.01763	1.09444	1.00764		97H-USP22-sh1	27.61	30.88	29.28				97H-shUSP22-PPARG	24.68	23.61	15.3			B04-1.jpg	102.838	180.01	203.288	144.364	0
	USP22	1.59313	1.64791	1.64191	1.75546	1.64854		97H-USP22-sh1	28.13	31.82	29.46										B06-1.jpg	169.766	294.723	248.241	267.185	0
								97H-USP22-sh2	27.99	30.43	28.79										B07-1.jpg	23.3918	267.039	188.154	219.5	0
								97H-USP22-sh2	27.67	31.51	29.17										B08-1.jpg	129.358	239.556	199.865	238.746	0
								97H-USP22-sh2	27.61	30.55	28.8										B10-1.jpg	32.5331	147.791	131.373	136.34	0
								97H-USP22-sh2	27.69	31.19	28.69										B11-1.jpg	129.763	195.243	228.126	227.124	0
																					C03-1.jpg	150.639	228	303.119	272.816	0
																					C04-1.jpg	104.855	382.422	284.775	317.119	0
																ACC	ACLY	GAPDH			C06-1.jpg	86.1224	334.948	251.028	238.621	0
								ACLY							97L-Control	22.85	23.18	14.47			C07-1.jpg	143.566	307.38	241.877	246.521	0
															97L-Control	22.69	23.52	14.28			C09-1.jpg	107.329	307.344	171.28	279.559	0
									Input	IgG	CHIP				97L-Control	22.71	23.01	14.51			C11-1.jpg	139.76	289.179	244.755	269.548	0
								97H-shControl	30.3	30.18	27.68				97L-USP22	22.71	22.81	14.76			D02-1.jpg	120.615	338.193	232.394	257.011	0
								97H-shControl	30.37	30.24	27.89				97L-USP22	22.65	22.94	14.62			D03-1.jpg	149.802	257.962	209.477	267.369	0
								97H-shControl	30.33	30.06	27.95				97L-USP22	22.76	23.04	14.58			D04-1.jpg	99.1035	240.277	243.487	286.077	0
								97H-shControl	30.31	30.4	27.79				97L-USP22+shPPARG	23.49	23.64	14.66			D07-1.jpg	120.339	311.117	232.175	251.295	0
								97H-USP22-sh1	30.57	30.46	28.87				97L-USP22+shPPARG	23.12	23.63	14.53			D09-1.jpg	148.473	293.537	198.677	250.459	0
								97H-USP22-sh1	30.53	30.51	28.64				97L-USP22+shPPARG	23.24	23.61	14.67			D10-1.jpg	147.395	290.328	219.302	305.729	0
								97H-USP22-sh1	30.57	30.54	28.44										E03-1.jpg	136.336	295.172	193.188	252.82	0
								97H-USP22-sh1	30.79	30.31	28.86										E04-1.jpg	179.31	274.426	265.506	277.654	0
								97H-USP22-sh2	30.32	30.21	28.46										E05-1.jpg	161.365	282.995	228.904	272.161	0
								97H-USP22-sh2	30.15	30.32	28.39										E08-1.jpg	83.1025	284.817	159.161	257.75	0
								97H-USP22-sh2	30.12	30.24	28.59										E09-1.jpg	1.96078	345.968	250.385	324.704	0
								97H-USP22-sh2	30.51	30.48	28.61										E11-1.jpg	123.924	200	101.658	138.228	0
																					F04-1.jpg	149.188	152.549	178.246	237.955	0
																					F06-1.jpg	125.524	242.012	196.29	255.777	0
																					F07-1.jpg	84.7155	73.2298	102.888	202.458	0
																					G01-1.jpg	140.085	58.6401	24.3658	190.611	0
																					G02-1.jpg	125.967	185.145	48.1061	177.137	0
																					G03-1.jpg	170.959	257.729	168.651	269.868	0
																					G05-1.jpg	156.055	304.287	202.186	306.081	0
																					G06-1.jpg	6.89655	30.6134	0	36.5262	0
																					G08-1.jpg	136.501	223.61	157.193	248.384	0
																					G10-1.jpg	19.5789	65.2391	63.6508	175.621	0
																					G11-1.jpg	134.757	261.352	131.071	264.49	0
																					F02-1.jpg	195.195	302.008	275.071	327.375	1
																					F11-1.jpg	150.16	316.758	256.226	316.508	1
																					A02-1.jpg	174.427	275.521	280.076	305.484	1
																					A09-1.jpg	167.574	371.863	255.202	275.374	1
																					A10-1.jpg	159.641	291.527	221.335	292.084	1
																					B03-1.jpg	283.99	372.496	289.351	331.287	1
																					B05-1.jpg	244.597	372.364	216.05	338.615	1
																					B09-1.jpg	157.464	323.403	250.992	297.628	1
																					C01-1.jpg	243.193	346.532	254.019	295.592	1
																					C02-1.jpg	163.446	365.397	292.751	325.26	1
																					C05-1.jpg	97.3923	328.613	172.034	234.511	1
																					C10-1.jpg	144.154	353.867	308.657	279.83	1
																					D01-1.jpg	132.407	327.718	215.428	281.119	1
																					D05-1.jpg	173.966	283.274	230.063	255.888	1
																					D06-1.jpg	131.46	277.326	147.568	227.337	1
																					D08-1.jpg	169.91	366.53	239.923	310.552	1
																					D11-1.jpg	151.763	286.29	213.32	241.873	1
																					E01-1.jpg	157.572	267.164	219.14	305.293	1
																					E02-1.jpg	113.409	369.038	312.78	335.079	1
																					E06-1.jpg	162.691	357.646	377.903	342.108	1
																					E07-1.jpg	174.665	300.355	234.667	318.987	1
																					F01-1.jpg	191.901	274.968	256.568	295.872	1
																					F03-1.jpg	180.517	236.703	342.486	260.699	1
																					F05-1.jpg	121.095	253.217	211.126	288.579	1
																					F08-1.jpg	181.147	280.288	257.163	273.178	1
																					F09-1.jpg	162.37	273.02	209.094	251.085	1
																					F10-1.jpg	149.356	333.869	287.282	311.801	1
																					G04-1.jpg	125.888	377.566	381.548	376.962	1
																					G07-1.jpg	211.795	295.713	246.812	275.868	1
																					G09-1.jpg	92.7277	292.352	189.919	265.415	1

## Sheet: Figure 7a-d,hikl
a	MHCC-97L
																					h
		Con	Con	Con	Con	USP22	USP22	USP22	USP22	USP22+shACC	USP22+shACC	USP22+shACC	USP22+shACC	USP22+shPPAR	USP22+shPPAR	USP22+shPPAR	USP22+shPPAR
	FFA C16_0	1157317837	1245953611	1176083298	1134693145	857341938	867018966	910447015	905023939	1073714590	1144506853	1277362791	1041841958	1294032432	1171425217	1732413725	1482899999
	FFA C16_0+13C2	14223904	15809880	14271075	13746000	10665890	10782269	11356459	10877474	12080929	13049364	14454855	11735983	14667184	13560122	19712950	17127748				MHCC-97L
	FFA C16_0+13C6	789588	2377856	1127406	1626691	2476543	2952057	2662569	2021734	7409	5201	7973	7632	20684	8100	9325	6263
	FFA C16_0+13C8	1658070	3731056	2018339	3113010	6027179	6986176	6194895	4932606	362682	283603	276071	176893	581431	540790	752099	504869					Control	Control	Control	Control	Control	Control	Control	Control	USP22	USP22	USP22	USP22	USP22	USP22	USP22	USP22	USP22+shPPAR	USP22+shPPAR	USP22+shPPAR	USP22+shPPAR	USP22+shPPAR	USP22+shPPAR	USP22+shPPAR	USP22+shPPAR	USP22+shACC	USP22+shACC	USP22+shACC	USP22+shACC
	FFA C16_0+13C10	2989059	5373628	3601570	4805767	11913410	13421517	12498226	10106509	988765	899981	936695	748234	1328391	1386673	2072972	1697121				0	0	0	0	0	0	0	0	0	0	0	0	0	0	0	0	0	0	0	0	0	0	0	0	0	0	0	0	0
	FFA C16_0+13C12	5670627	7870457	6609907	8210999	16566343	18377851	18756540	15441220	2103593	1694486	1817469	1752335	2977601	3315128	4853067	3749838				7	62.5	75	108	108	62.5	75	108	62.5	108	108	108	108	62.5	75	108	62.5	75	75	108	62.5	62.5	62.5	62.5	62.5	75	62.5	108	62.5
	FFA C16_0+13C14	10404597	11093840	10498139	13104470	13804619	14655089	16437967	14077078	2563299	2347590	2386195	2416858	4589034	5343591	7890845	5691264				9	108	108	171.5	126	108	126	126	108	256	256	256	256	288	256	126	108	126	126	108	126	108	108	108	108	126	62.5	108	62.5
	FFA C16_0+13C16	10282462	9190787	9252231	10680893	5456656	5410439	6928581	5961957	1980449	1803639	1566698	1879198	3280232	4587441	6463644	4074360				11	144	126	126	126	108	144	144	108	320	320	364.5	256	256	256	144	108	171.5	126	108	126	108	108	126	108	126	75	108	75
																					13	144	256	196	171.5	196	196	144	196	600	500	405	320	364.5	500	144	196	171.5	126	108	126	62.5	171.5	0	0	108	108	126	126
																					15	256	256	256	196	220.5	288	196	196	1008	550	550	320	364.5	550	288	196	126	108	75	87.5	62.5	108	0	0	108	62.5	75	108
																					17	288	288	288	256	405	288	256	288	968	665.5	550	445.5	364.5	665.5	288	288	126	108	75	87.5	62.5	108	0	0	108	62.5	62.5	62.5
																					19	384	405	320	288	405	364.5	220.5	364.5	1352	864	726	550	320	364.5	320	364.5	126	108	75	87.5	62.5	108	0	0	108	62.5	62.5	62.5
																					21	486	500	445.5	500	486	364.5	320	405	1687.5	1436.5	1098.5	650	600	416	600	500	126	108	75	87.5	62.5	108	0	0	108	62.5	62.5	62.5
b	MHCC-97H
		shCon	shCon	shCon	shCon	shUSP22	shUSP22	shUSP22	shUSP22	shUSP22+PPAR	shUSP22+PPAR	shUSP22+PPAR	shUSP22+PPAR
	FFA C16_0	1189486937	1313790156	1143285209	1385665621	1166187411	966716847	1200206533	1094822357	1302404732	1147568390	1072449201	1412855253
	FFA C16_0+13C2	14556848	15990920	14188126	17264929	13752703	11055438	13950186	12573711	15956590	14107303	12969947	16965932								i
	FFA C16_0+13C6	2073798	2172840	1757118	2202415	245854	271800	233995	111092	2267122	2503279	1789338	1656934
	FFA C16_0+13C8	5351451	5422893	4830629	5355377	1069459	973269	886766	793218	5731082	5909759	4411141	3901015								Control	0.54	0.36	0.42	0.3	0.4	0.53	0.26	0.32
	FFA C16_0+13C10	12412582	13074196	11529218	12919084	2976791	2527249	2279892	2123650	13730703	13801603	10846196	9546474								USP22	0.82	0.78	0.9	0.65	0.55	0.66	0.67	0.5
	FFA C16_0+13C12	22035810	23023229	20936457	23483350	6740998	5948067	5235704	5103200	24548642	23754485	20114253	18026686								USP22+shPPAR	0.09	0.1	0.05	0.05	0.03	0.02
	FFA C16_0+13C14	24029217	24779671	24024821	26442247	10418428	9211323	8076940	8022295	28125174	25284090	23325040	21545303								USP22+shACC	0.08	0.05	0.03	0.02	0.01
	FFA C16_0+13C16	11806747	12642504	12899529	14410906	7338731	6883545	6113757	6345387	14755926	12607269	12458400	12166505								USP22+shACLY	0.15	0.09	0.08	0.1	0.03	0.05	0.02
c	con	0.584	0.581	0.59	0.621	0.585							d								k
	usp22	0.928	0.936	0.963	0.972	0.942							shCon	0.866	0.893	0.885	0.881	0.825			MHCC-97H
	usp22+shppar	0.448	0.449	0.389	0.486	0.286							shUSP22	0.451	0.466	0.463	0.442	0.445
	usp22+shacc	0.228	0.233	0.225	0.228	0.195							shUSP22+PPAR	0.749	0.754	0.703	0.707	0.701				shCon	shCon	shCon	shCon	shCon	shCon	shCon	shCon	shUSP22	shUSP22	shUSP22	shUSP22	shUSP22	shUSP22	shUSP22	shUSP22	shUSP22+PPAR	shUSP22+PPAR	shUSP22+PPAR	shUSP22+PPAR	shUSP22+PPAR	shUSP22+PPAR	shUSP22+PPAR	shUSP22+PPAR
	usp22+shacly	0.402	0.231	0.356	0.331	0.384															0	0	0	0	0	0	0	0	0	0	0	0	0	0	0	0	0	0	0	0	0	0	0	0	0
																					7	108	108	108	108	62.5	75	108	62.5	62.5	75	108	108	62.5	75	108	62.5	108	108	108	108	62.5	75	108	62.5
																					9	256	256	256	256	288	256	126	108	108	108	171.5	126	108	126	126	108	320	256	256	256	288	256	126	108
																					11	405	352	364.5	256	256	256	196	126	144	126	171.5	171.5	108	171.5	126	108	486	405	364.5	256	256	256	196	196
																					13	726	600	445.5	320	405	320	256	196	162	256	196	196	196	196	126	171.5	847	600	405	245	320	320	256	220.5
																					15	1008	936	864	384	486	405	405	220.5	220.5	256	220.5	288	220.5	256	196	171.5	1568	1008	864	294	486	550	405	320
																					17	1183	1008	936	650	726	445.5	445.5	288	320	288	245	500	405	256	256	171.5	2025	1568	1008	416	700	600	445.5	405
																					19	1470	1183	1372	847	936	600	650	500	352	405	352	550	405	288	220.5	196	3034.5	2025	1568	700	907.5	786.5	650	864
																					21	2048	1687.5	1470	1080	1008	600	650	665.5	550	500	384	665.5	500	364.5	288	256	3564	2560	2025	750	1152	1008	786.5	1098.5
																					l
																					Control	1.15	1.05	1.32	1.25	1.12	0.95	0.97	0.85
																					USP22sh	0.63	0.55	0.65	0.7	0.42	0.33	0.35	0.32
																					USP22sh+PPARG	1.52	1.85	1.75	1.9	1.65	1.8	1.7	1.75
[truncated: 12 more columns]

## Sheet: Figure 8bcd
	b	Slice	Ca-USP22	Ca-PPARG		Slice	Ca-USP22	Ca-ACC		Slice	Ca-USP22	Ca-ACLY		c	Slice	ACLY	ACC	USP22	PPARG	vital_status	OS month		d		submitter_id		USP22	PPARG	ACACA	ACLY	vital_status	OS month
		A01-1.jpg	213.641	157.877		A01-1.jpg	213.641	187.607		A01-1.jpg	213.641	187.193			A03-1.jpg	259.337	218.895	300.609	165.207	alive	79			2	TCGA-2Y-A9GS	TCGA-2Y-A9GS-01A-12R-A38B-07	6.75823	4.44529	5.91636	6.89962	dead	24.1333
		A03-1.jpg	300.609	165.207		A03-1.jpg	300.609	218.895		A03-1.jpg	300.609	259.337			A05-1.jpg	300.853	190.32	256.465	204.183	dead	11			3	TCGA-2Y-A9GT	TCGA-2Y-A9GT-01A-11R-A38B-07	5.58635	3.72615	5.43295	5.40903	dead	54.1333
		A05-1.jpg	256.465	204.183		A05-1.jpg	256.465	190.32		A05-1.jpg	256.465	300.853			A07-1.jpg	373.459	185.496	263.855	164.393	alive	78			4	TCGA-2Y-A9GU	TCGA-2Y-A9GU-01A-11R-A38B-07	7.24832	3.5613	5.30009	6.33427	alive	64.6333
		A07-1.jpg	263.855	164.393		A07-1.jpg	263.855	185.496		A07-1.jpg	263.855	373.459			A09-1.jpg	313.051	217.38	218.72	133.616	dead	11			5	TCGA-2Y-A9GV	TCGA-2Y-A9GV-01A-11R-A38B-07	5.50653	3.29511	4.84783	6.75693	dead	84.4
		A09-1.jpg	218.72	133.616		A09-1.jpg	218.72	217.38		A09-1.jpg	218.72	313.051			A11-1.jpg	377.807	19.3358	267.505	236.537	dead	14			6	TCGA-2Y-A9GW	TCGA-2Y-A9GW-01A-11R-A38B-07	6.64416	3.31831	4.89465	6.35725	dead	42.3667
		A11-1.jpg	267.505	236.537		A11-1.jpg	267.505	19.3358		A11-1.jpg	267.505	377.807			A15-1.jpg	343.976	186.734	178.222	175.734	dead	49			7	TCGA-2Y-A9GX	TCGA-2Y-A9GX-01A-11R-A38B-07	6.82465	3.26612	5.27099	6.67221	alive	81.4
		A13-1.jpg	166.944	195.223		A13-1.jpg	166.944	184.436		A13-1.jpg	166.944	326.183			A17-1.jpg	340.539	207.74	194.632	225.4	alive	77			8	TCGA-2Y-A9GY	TCGA-2Y-A9GY-01A-11R-A38B-07	6.66192	5.25792	5.73831	6.78371	dead	25.2333
		A15-1.jpg	178.222	175.734		A15-1.jpg	178.222	186.734		A15-1.jpg	178.222	343.976			B01-1.jpg	175.527	194.578	199.488	124.332	dead	4			9	TCGA-2Y-A9GZ	TCGA-2Y-A9GZ-01A-11R-A39D-07	7.57891	4.41377	4.39125	5.16069	dead	28.2667
		A17-1.jpg	194.632	225.4		A17-1.jpg	194.632	207.74		A17-1.jpg	194.632	340.539			B03-1.jpg	289.866	192.004	229.037	214.059	dead	43			10	TCGA-2Y-A9H0	TCGA-2Y-A9H0-01A-11R-A38B-07	6.85942	3.43046	5.42604	6.81907	alive	122.5
		B01-1.jpg	199.488	124.332		B01-1.jpg	199.488	194.578		B01-1.jpg	199.488	175.527			B05-1.jpg	253.286	217.632	170.222	176.947	alive	73			11	TCGA-2Y-A9H1	TCGA-2Y-A9H1-01A-11R-A38B-07	5.96546	2.58072	4.562	5.12356	dead	40.9667
		B03-1.jpg	229.037	214.059		B03-1.jpg	229.037	192.004		B03-1.jpg	229.037	289.866			B07-1.jpg	341.98	178.921	244.272	188.264	dead	29			12	TCGA-2Y-A9H2	TCGA-2Y-A9H2-01A-12R-A38B-07	8.38024	2.08675	5.7172	7.60249	alive	57.7
		B05-1.jpg	170.222	176.947		B05-1.jpg	170.222	217.632		B05-1.jpg	170.222	253.286			B09-1.jpg	385.267	190.27	177.022	162.007	alive	73			13	TCGA-2Y-A9H3	TCGA-2Y-A9H3-01A-11R-A38B-07	6.83502	3.52952	3.66607	5.02063	alive	50.5333
		B07-1.jpg	244.272	188.264		B07-1.jpg	244.272	178.921		B07-1.jpg	244.272	341.98			B11-1.jpg	258.559	175.781	150.142	164.505	alive	73			14	TCGA-2Y-A9H4	TCGA-2Y-A9H4-01A-11R-A38B-07	6.60642	2.50507	4.34239	5.36225	alive	48.4
		B09-1.jpg	177.022	162.007		B09-1.jpg	177.022	190.27		B09-1.jpg	177.022	385.267			B13-1.jpg	305.455	231.843	170.026	199.704	dead	69			15	TCGA-2Y-A9H5	TCGA-2Y-A9H5-01A-11R-A38B-07	6.78199	3.94126	5.43221	6.42477	dead	18.5
		B11-1.jpg	150.142	164.505		B11-1.jpg	150.142	175.781		B11-1.jpg	150.142	258.559			B15-1.jpg	282.822	202.713	182.679	200.019	dead	29			16	TCGA-2Y-A9H6	TCGA-2Y-A9H6-01A-11R-A39D-07	7.41148	4.51967	4.60121	6.16529	alive	11.9
		B13-1.jpg	170.026	199.704		B13-1.jpg	170.026	231.843		B13-1.jpg	170.026	305.455			B17-1.jpg	81.2797	20.18	217.432	120.441	alive	67			17	TCGA-2Y-A9H7	TCGA-2Y-A9H7-01A-11R-A39D-07	6.9123	4.92973	6.14928	6.26733	alive	38.9333
		B15-1.jpg	182.679	200.019		B15-1.jpg	182.679	202.713		B15-1.jpg	182.679	282.822			C01-1.jpg	224.288	182.816	177.919	173.752	dead	25			18	TCGA-2Y-A9H8	TCGA-2Y-A9H8-01A-11R-A39D-07	6.87107	4.1551	4.7979	5.90958	dead	21.1
		B17-1.jpg	217.432	120.441		B17-1.jpg	217.432	20.18		B17-1.jpg	217.432	81.2797			C03-1.jpg	298.894	161.515	282.004	161.443	dead	4			19	TCGA-2Y-A9H9	TCGA-2Y-A9H9-01A-21R-A39D-07	5.35414	3.05933	5.05739	6.02531	alive	23.2333
		C01-1.jpg	177.919	173.752		C01-1.jpg	177.919	182.816		C01-1.jpg	177.919	224.288			C05-1.jpg	216.597	98.9823	109.094	159.026	dead	16			21	TCGA-2Y-A9HB	TCGA-2Y-A9HB-01A-11R-A39D-07	6.90212	2.63891	6.21825	5.89723	alive	8.66667
		C03-1.jpg	282.004	161.443		C03-1.jpg	282.004	161.515		C03-1.jpg	282.004	298.894			C07-1.jpg	285.347	242.382	157.193	203.521	alive	66			22	TCGA-3K-AAZ8	TCGA-3K-AAZ8-01A-12R-A39D-07	6.17847	4.08157	5.16654	6.32232	alive	13.2
		C05-1.jpg	109.094	159.026		C05-1.jpg	109.094	98.9823		C05-1.jpg	109.094	216.597			C09-1.jpg	346.971	223.82	207.784	193.408	dead	4			23	TCGA-4R-AA8I	TCGA-4R-AA8I-01A-11R-A38B-07	6.937	3.49309	3.94189	6.07161	dead	8.73333
		C07-1.jpg	157.193	203.521		C07-1.jpg	157.193	242.382		C07-1.jpg	157.193	285.347			C11-1.jpg	59.2467	30.2787	122.477	63.0087	dead	8			24	TCGA-5C-A9VG	TCGA-5C-A9VG-01A-11R-A37K-07	8.4831	3.94559	7.11039	8.05408	alive	10.9333
		C09-1.jpg	207.784	193.408		C09-1.jpg	207.784	223.82		C09-1.jpg	207.784	346.971			C13-1.jpg	303.754	152.955	198.323	184.954	dead	17			25	TCGA-5C-A9VH	TCGA-5C-A9VH-01A-11R-A37K-07	6.80109	3.51266	5.17485	6.60639	alive	10.7333
		C11-1.jpg	122.477	63.0087		C11-1.jpg	122.477	30.2787		C11-1.jpg	122.477	59.2467			C15-1.jpg	273.254	201.159	184.68	175.654	dead	11			26	TCGA-5C-AAPD	TCGA-5C-AAPD-01A-21R-A39D-07	6.18601	3.39115	5.19727	5.99794	alive	0.666667
		C13-1.jpg	198.323	184.954		C13-1.jpg	198.323	152.955		C13-1.jpg	198.323	303.754			C17-1.jpg	284.998	260.111	215.97	210.191	dead	14			27	TCGA-5R-AA1C	TCGA-5R-AA1C-01A-11R-A41C-07	7.49423	4.51215	5.01995	5.84174	alive	17.3333
		C15-1.jpg	184.68	175.654		C15-1.jpg	184.68	201.159		C15-1.jpg	184.68	273.254			D01-1.jpg	203.259	102.655	221.436	31.3725	dead	4			28	TCGA-5R-AA1D	TCGA-5R-AA1D-01A-11R-A38B-07	6.75684	4.04528	4.28553	6.39338	alive	14.9667
		C17-1.jpg	215.97	210.191		C17-1.jpg	215.97	260.111		C17-1.jpg	215.97	284.998			D03-1.jpg	300	220.323	235.539	98.1481	alive	62			30	TCGA-BC-4072	TCGA-BC-4072-01B-11R-A155-07	6.50327	3.93943	6.19073	7.60826	dead	49.6667
		D01-1.jpg	221.436	31.3725		D01-1.jpg	221.436	102.655		D01-1.jpg	221.436	203.259			D05-1.jpg	312.89	230.958	224.933	187.451	dead	29			31	TCGA-BC-4073	TCGA-BC-4073-01B-02R-A131-07	7.61824	5.13445	6.85302	8.09997	alive	28.3
		D03-1.jpg	235.539	98.1481		D03-1.jpg	235.539	220.323		D03-1.jpg	235.539	300			D07-1.jpg	303.087	124.279	211.416	192.139	dead	5			32	TCGA-BC-A10Q	TCGA-BC-A10Q-01A-11R-A131-07	7.30757	4.1835	4.63392	7.80054	dead	37.8333
		D05-1.jpg	224.933	187.451		D05-1.jpg	224.933	230.958		D05-1.jpg	224.933	312.89			D13-1.jpg	281.568	14.5619	137.713	234.864	alive	57			33	TCGA-BC-A10R	TCGA-BC-A10R-01A-11R-A131-07	6.28042	3.74545	4.80632	5.61951	dead	10.2667
		D07-1.jpg	211.416	192.139		D07-1.jpg	211.416	124.279		D07-1.jpg	211.416	303.087			D15-1.jpg	264.306	9.50231	42.7245	181.003	alive	57			34	TCGA-BC-A10S	TCGA-BC-A10S-01A-22R-A131-07	7.06143	4.45741	4.67867	5.54299	dead	47.4333
		D09-1.jpg	238.322	149.291		D09-1.jpg	238.322	166.577		D09-1.jpg	238.322	349.048			D17-1.jpg	185.686	6.39889	45.0436	56.1508	alive	57			35	TCGA-BC-A10T	TCGA-BC-A10T-01A-11R-A131-07	6.53819	2.21122	6.03853	6.22487	dead	27.9
		D11-1.jpg	207.371	187.52		D11-1.jpg	207.371	243.937		D11-1.jpg	207.371	224.277			E01-1.jpg	265.513	11.1894	130.191	0	alive	57			36	TCGA-BC-A10U	TCGA-BC-A10U-01A-11R-A131-07	7.19764	3.76181	5.8865	7.03984	dead	27.9
		D13-1.jpg	137.713	234.864		D13-1.jpg	137.713	14.5619		D13-1.jpg	137.713	281.568			E03-1.jpg	256.923	9.78869	177.767	161.138	dead	57			37	TCGA-BC-A10W	TCGA-BC-A10W-01A-11R-A131-07	7.41188	4.23753	6.03496	7.13807	dead	3.03333
		D15-1.jpg	42.7245	181.003		D15-1.jpg	42.7245	9.50231		D15-1.jpg	42.7245	264.306			E05-1.jpg	224.158	218.144	151.401	132.374	alive	57			38	TCGA-BC-A10X	TCGA-BC-A10X-01A-11R-A131-07	5.15563	3.28592	4.38228	6.3661	dead	25.6667
		D17-1.jpg	45.0436	56.1508		D17-1.jpg	45.0436	6.39889		D17-1.jpg	45.0436	185.686			E07-1.jpg	268.085	164.12	181.24	176.852	dead	17			39	TCGA-BC-A10Y	TCGA-BC-A10Y-01A-11R-A131-07	6.5385	2.00997	4.69295	5.47375	dead	23.7
		E01-1.jpg	130.191	0		E01-1.jpg	130.191	11.1894		E01-1.jpg	130.191	265.513			E09-1.jpg	333.128	111.923	202.295	175.052	alive	57			41	TCGA-BC-A110	TCGA-BC-A110-01A-11R-A131-07	4.97925	3.59385	3.1462	5.14017	dead	70.5333
		E03-1.jpg	177.767	161.138		E03-1.jpg	177.767	9.78869		E03-1.jpg	177.767	256.923			E11-1.jpg	263.82	121.973	211.185	198.199	dead	17			42	TCGA-BC-A112	TCGA-BC-A112-01A-11R-A131-07	9.09852	3.26522	6.54041	7.87521	dead	5.1
		E05-1.jpg	151.401	132.374		E05-1.jpg	151.401	218.144		E05-1.jpg	151.401	224.158			E13-1.jpg	352.509	29.9251	211.132	196.628	dead	7			43	TCGA-BC-A216	TCGA-BC-A216-01A-11R-A155-07	7.37981	4.30175	5.83455	6.14087	alive	45.0333
		E07-1.jpg	181.24	176.852		E07-1.jpg	181.24	164.12		E07-1.jpg	181.24	268.085			E15-1.jpg	315.579	46.0033	201.469	221.219	dead	6			44	TCGA-BC-A217	TCGA-BC-A217-01A-11R-A155-07	6.74507	4.40438	4.47102	6.29898	dead	46.5667
		E09-1.jpg	202.295	175.052		E09-1.jpg	202.295	111.923		E09-1.jpg	202.295	333.128			E17-1.jpg	327.29	244.475	218.997	210.415	dead	15			46	TCGA-BC-A3KG	TCGA-BC-A3KG-01A-11R-A213-07	6.48627	5.79354	6.40125	6.95778	alive	22.6667
		E11-1.jpg	211.185	198.199		E11-1.jpg	211.185	121.973		E11-1.jpg	211.185	263.82			F01-1.jpg	263.412	9.62533	28.932	41.0718	dead	30			47	TCGA-BC-A5W4	TCGA-BC-A5W4-01A-11R-A28V-07	6.28802	4.06195	4.8317	5.12491	dead	18.2333
		E13-1.jpg	211.132	196.628		E13-1.jpg	211.132	29.9251		E13-1.jpg	211.132	352.509			F03-1.jpg	277.2	31.101	205.518	179.859	dead	34			48	TCGA-BC-A69H	TCGA-BC-A69H-01A-11R-A311-07	6.38653	5.9834	6.45578	6.70046	alive	14.8
		E15-1.jpg	201.469	221.219		E15-1.jpg	201.469	46.0033		E15-1.jpg	201.469	315.579			F05-1.jpg	128.928	210.575	211.822	154.875	dead	32			49	TCGA-BC-A69I	TCGA-BC-A69I-01A-11R-A311-07	5.94028	3.2898	4.21991	5.34575	alive	12.9
		E17-1.jpg	218.997	210.415		E17-1.jpg	218.997	244.475		E17-1.jpg	218.997	327.29			F07-1.jpg	262.887	100.728	191.279	193.622	alive	55			50	TCGA-BC-A8YO	TCGA-BC-A8YO-01A-11R-A37K-07	6.57429	3.73883	6.19627	6.24916	alive	18.7333
		F01-1.jpg	28.932	41.0718		F01-1.jpg	28.932	9.62533		F01-1.jpg	28.932	263.412			F09-1.jpg	176.214	7.75758	35.8056	47.769	alive	55			51	TCGA-BD-A2L6	TCGA-BD-A2L6-01A-11R-A213-07	6.75569	4.15396	4.53291	5.17596	alive	45.4333
		F03-1.jpg	205.518	179.859		F03-1.jpg	205.518	31.101		F03-1.jpg	205.518	277.2			F11-1.jpg	299.663	220.664	233.938	210.085	alive	55			52	TCGA-BD-A3EP	TCGA-BD-A3EP-01A-11R-A22L-07	6.8919	4.84335	5.11199	7.17987	alive	13.6333
		F05-1.jpg	211.822	154.875		F05-1.jpg	211.822	210.575		F05-1.jpg	211.822	128.928			F13-1.jpg	276.106	187.745	274.777	174.463	alive	54			53	TCGA-BD-A3ER	TCGA-BD-A3ER-01A-11R-A213-07	6.88461	2.81332	5.57238	6.28853	alive	37.1667
		F07-1.jpg	191.279	193.622		F07-1.jpg	191.279	100.728		F07-1.jpg	191.279	262.887			F15-1.jpg	332.75	100.012	217.834	192.49	dead	5			57	TCGA-CC-5258	TCGA-CC-5258-01A-01R-A131-07	7.38277	5.79755	6.53558	7.14633	dead	4.3
		F09-1.jpg	35.8056	47.769		F09-1.jpg	35.8056	7.75758		F09-1.jpg	35.8056	176.214			F17-1.jpg	223.459	284.417	224.092	135.971	dead	16			58	TCGA-CC-5259	TCGA-CC-5259-01A-31R-A213-07	5.93747	5.12932	3.94519	4.20806	alive	8.33333
		F11-1.jpg	233.938	210.085		F11-1.jpg	233.938	220.664		F11-1.jpg	233.938	299.663			G01-1.jpg	259.016	220.43	198.844	151.39	dead	4			60	TCGA-CC-5261	TCGA-CC-5261-01A-01R-A131-07	7.53669	3.20762	5.94132	7.1218	dead	3.23333
		F13-1.jpg	274.777	174.463		F13-1.jpg	274.777	187.745		F13-1.jpg	274.777	276.106			G03-1.jpg	316.362	11.7548	203.075	173.507	alive	54			61	TCGA-CC-5262	TCGA-CC-5262-01A-01R-A131-07	6.43775	4.38099	5.62977	6.91839	dead	3.43333
		F15-1.jpg	217.834	192.49		F15-1.jpg	217.834	100.012		F15-1.jpg	217.834	332.75			G05-1.jpg	266.71	9.03931	209.24	188.69	dead	6			62	TCGA-CC-5263	TCGA-CC-5263-01A-01R-A131-07	7.7735	4.01933	5.94904	8.03347	dead	4.3
		F17-1.jpg	224.092	135.971		F17-1.jpg	224.092	284.417		F17-1.jpg	224.092	223.459			G07-1.jpg	358.097	39.5966	241.272	173.129	alive	54			63	TCGA-CC-5264	TCGA-CC-5264-01A-01R-A131-07	7.37885	4.58072	6.41654	7.61493	dead	3.4
		G01-1.jpg	198.844	151.39		G01-1.jpg	198.844	220.43		G01-1.jpg	198.844	259.016			G09-1.jpg	305.585	87.2481	195.54	189.917	alive	54			64	TCGA-CC-A123	TCGA-CC-A123-01A-11R-A131-07	5.61723	5.46822	5.54328	5.21374	alive	7.3
		G03-1.jpg	203.075	173.507		G03-1.jpg	203.075	11.7548		G03-1.jpg	203.075	316.362			G11-1.jpg	325.226	223.147	280.608	163.882	dead	28			65	TCGA-CC-A1HT	TCGA-CC-A1HT-01A-11R-A131-07	6.99072	3.90067	6.57107	7.68774	dead	3.36667
		G05-1.jpg	209.24	188.69		G05-1.jpg	209.24	9.03931		G05-1.jpg	209.24	266.71			G13-1.jpg	269.087	168.614	221.789	198.343	dead	33			66	TCGA-CC-A3M9	TCGA-CC-A3M9-01A-11R-A213-07	7.3517	5.26917	4.85141	7.95558	dead	10
		G07-1.jpg	241.272	173.129		G07-1.jpg	241.272	39.5966		G07-1.jpg	241.272	358.097			G15-1.jpg	292.84	193.682	227.671	191.834	alive	51			67	TCGA-CC-A3MA	TCGA-CC-A3MA-01A-11R-A213-07	8.143	1.55024	6.08493	7.16857	dead	10.1
		G09-1.jpg	195.54	189.917		G09-1.jpg	195.54	87.2481		G09-1.jpg	195.54	305.585			G17-1.jpg	301.953	204.636	220.079	165.677	alive	51			68	TCGA-CC-A3MB	TCGA-CC-A3MB-01A-11R-A213-07	6.75143	4.67989	6.71007	7.19532	dead	10.5
		G11-1.jpg	280.608	163.882		G11-1.jpg	280.608	223.147		G11-1.jpg	280.608	325.226			H01-1.jpg	228.577	8.60642	256.032	196.296	dead	27			69	TCGA-CC-A3MC	TCGA-CC-A3MC-01A-11R-A22L-07	8.76469	3.26177	5.40275	5.94045	alive	12.1
		G13-1.jpg	221.789	198.343		G13-1.jpg	221.789	168.614		G13-1.jpg	221.789	269.087			H03-1.jpg	232.857	268.66	262.963	173.261	dead	12			70	TCGA-CC-A5UC	TCGA-CC-A5UC-01A-11R-A28V-07	7.92216	5.49565	7.37866	8.7935	dead	11.5667
		G15-1.jpg	227.671	191.834		G15-1.jpg	227.671	193.682		G15-1.jpg	227.671	292.84			H05-1.jpg	273.16	195.61	78.1806	126.025	alive	50			71	TCGA-CC-A5UD	TCGA-CC-A5UD-01A-11R-A28V-07	8.89529	5.65805	6.53232	6.71616	dead	10.1333
		G17-1.jpg	220.079	165.677		G17-1.jpg	220.079	204.636		G17-1.jpg	220.079	301.953			H07-1.jpg	261.597	64.5653	197.817	120.505	alive	50			72	TCGA-CC-A5UE	TCGA-CC-A5UE-01A-11R-A28V-07	7.94318	5.90911	6.01001	6.50552	dead	9.06667
		H01-1.jpg	256.032	196.296		H01-1.jpg	256.032	8.60642		H01-1.jpg	256.032	228.577			H09-1.jpg	262.567	95.3251	188.302	171.172	dead	10			73	TCGA-CC-A7IE	TCGA-CC-A7IE-01A-21R-A38B-07	7.61687	5.55213	6.22856	7.29715	dead	7.23333
		H03-1.jpg	262.963	173.261		H03-1.jpg	262.963	268.66		H03-1.jpg	262.963	232.857			H11-1.jpg	270.755	257.083	214.516	215.588	dead	16			74	TCGA-CC-A7IF	TCGA-CC-A7IF-01A-11R-A33J-07	6.39823	3.03913	5.68458	6.10993	dead	21.6333
		H05-1.jpg	78.1806	126.025		H05-1.jpg	78.1806	195.61		H05-1.jpg	78.1806	273.16			H13-1.jpg	305.978	39.4851	195.814	133.314	dead	5			75	TCGA-CC-A7IG	TCGA-CC-A7IG-01A-11R-A33J-07	8.36592	5.61297	5.78502	6.84311	dead	9.96667
		H07-1.jpg	197.817	120.505		H07-1.jpg	197.817	64.5653		H07-1.jpg	197.817	261.597			H15-1.jpg	288.202	336.782	215.684	267.041	dead	9			76	TCGA-CC-A7IH	TCGA-CC-A7IH-01A-11R-A33J-07	7.40499	3.85048	5.08289	6.51468	alive	12.1667
		H09-1.jpg	188.302	171.172		H09-1.jpg	188.302	95.3251		H09-1.jpg	188.302	262.567			H17-1.jpg	311.237	70.1091	248.249	132	alive	50			77	TCGA-CC-A7II	TCGA-CC-A7II-01A-11R-A33J-07	7.14227	4.49763	6.40308	6.90873	alive	13.3
		H11-1.jpg	214.516	215.588		H11-1.jpg	214.516	257.083		H11-1.jpg	214.516	270.755			I01-1.jpg	200.506	76.7414	187.333	153.593	dead	25			78	TCGA-CC-A7IJ	TCGA-CC-A7IJ-01A-11R-A33R-07	8.0467	5.35073	5.63281	7.02308	alive	12.7333
		H13-1.jpg	195.814	133.314		H13-1.jpg	195.814	39.4851		H13-1.jpg	195.814	305.978			I03-1.jpg	276.382	129.644	135.557	155.747	alive	49			79	TCGA-CC-A7IK	TCGA-CC-A7IK-01A-12R-A33R-07	8.46728	5.43897	6.83248	7.15405	dead	8.73333
		H15-1.jpg	215.684	267.041		H15-1.jpg	215.684	336.782		H15-1.jpg	215.684	288.202			I07-1.jpg	276.83	156.54	227.942	189.436	alive	47			80	TCGA-CC-A7IL	TCGA-CC-A7IL-01A-11R-A33R-07	5.78337	3.46015	7.27137	6.85846	dead	9.26667
		H17-1.jpg	248.249	132		H17-1.jpg	248.249	70.1091		H17-1.jpg	248.249	311.237			I09-1.jpg	276.312	230.838	200	180.237	dead	7			81	TCGA-CC-A8HS	TCGA-CC-A8HS-01A-11R-A36F-07	8.17673	4.40795	6.24734	6.73908	dead	10
		I01-1.jpg	187.333	153.593		I01-1.jpg	187.333	76.7414		I01-1.jpg	187.333	200.506			I11-1.jpg	306.891	163.495	200.831	172.934	dead	5			82	TCGA-CC-A8HT	TCGA-CC-A8HT-01A-11R-A36F-07	6.60499	4.97052	6.17136	7.18944	dead	4.66667
		I03-1.jpg	135.557	155.747		I03-1.jpg	135.557	129.644		I03-1.jpg	135.557	276.382			I13-1.1.jpg	231.532	181.359	203.285	233.373	dead	30			83	TCGA-CC-A8HU	TCGA-CC-A8HU-01A-11R-A36F-07	6.08075	5.32154	4.98066	6.57047	dead	11.4667
		I05-1.jpg	200.357	159.122		I05-1.jpg	200.357	16.8		I05-1.jpg	200.357	268.268			I17-1.jpg	334.904	15.3724	232.351	196.42	dead	10			84	TCGA-CC-A8HV	TCGA-CC-A8HV-01A-11R-A36F-07	6.62854	4.94886	6.4648	6.83229	dead	9.3
		I07-1.jpg	227.942	189.436		I07-1.jpg	227.942	156.54		I07-1.jpg	227.942	276.83			J01-1.jpg	83.7849	96.835	148.516	0	alive	46			85	TCGA-CC-A9FS	TCGA-CC-A9FS-01A-11R-A37K-07	6.16894	3.77238	4.76268	6.0431	alive	7.03333
		I09-1.jpg	200	180.237		I09-1.jpg	200	230.838		I09-1.jpg	200	276.312			J05-1.jpg	258.035	9.74631	210.661	200	dead	35			88	TCGA-CC-A9FW	TCGA-CC-A9FW-01A-11R-A37K-07	7.51207	5.70954	6.99066	8.39114	alive	8.26667
		I11-1.jpg	200.831	172.934		I11-1.jpg	200.831	163.495		I11-1.jpg	200.831	306.891			J07-1.jpg	284.503	256.545	202.694	119.238	dead	12			89	TCGA-DD-A113	TCGA-DD-A113-01A-11R-A131-07	7.4949	1.78322	5.92269	6.91868	alive	80.8333
		I13-1.1.jpg	203.285	233.373		I13-1.1.jpg	203.285	181.359		I13-1.1.jpg	203.285	231.532			J09-1.jpg	247.854	78.2554	179.528	150.263	alive	46			90	TCGA-DD-A114	TCGA-DD-A114-01A-11R-A131-07	6.44092	3.2369	5.53311	6.77704	dead	38.3
		I15-1.jpg	207.212	203.977		I15-1.jpg	207.212	264.381		I15-1.jpg	207.212	285.918			J11-1.jpg	220.533	104.995	79.7549	70.7193	alive	77			91	TCGA-DD-A115	TCGA-DD-A115-01A-11R-A131-07	7.73338	3.19066	5.62241	5.78153	dead	84.7333
		I17-1.jpg	232.351	196.42		I17-1.jpg	232.351	15.3724		I17-1.jpg	232.351	334.904			J12-1.jpg	257.334	60.211	108.511	153.242	alive	74			92	TCGA-DD-A116	TCGA-DD-A116-01A-11R-A131-07	7.15478	4.28866	5.9204	6.05824	dead	54.0667
		J01-1.jpg	148.516	0		J01-1.jpg	148.516	96.835		J01-1.jpg	148.516	83.7849			J13-1.jpg	266.875	162.524	191.993	162.694	dead	32			93	TCGA-DD-A118	TCGA-DD-A118-01A-11R-A131-07	7.5022	3.99857	5.20506	6.66531	alive	114.567
		J03-1.jpg	266.749	0		J03-1.jpg	266.749	239.015		J03-1.jpg	266.749	272.95			J15-1.jpg	307.626	154.077	206.736	228.284	dead	35			94	TCGA-DD-A119	TCGA-DD-A119-01A-11R-A131-07	6.09507	2.78491	4.26371	5.70759	dead	7.43333
		J05-1.jpg	210.661	200		J05-1.jpg	210.661	9.74631		J05-1.jpg	210.661	258.035			J16-1.jpg	273.835	26.9516	143.134	184.045	dead	43			95	TCGA-DD-A11A	TCGA-DD-A11A-01A-11R-A131-07	6.966	5.52867	6.90023	7.3607	alive	2.63333
		J07-1.jpg	202.694	119.238		J07-1.jpg	202.694	256.545		J07-1.jpg	202.694	284.503			J17-1.jpg	323.482	94.1326	215.833	187.957	dead	4			97	TCGA-DD-A11C	TCGA-DD-A11C-01A-11R-A131-07	6.05489	2.67419	4.64831	5.65409	alive	22.0667
		J09-1.jpg	179.528	150.263		J09-1.jpg	179.528	78.2554		J09-1.jpg	179.528	247.854												98	TCGA-DD-A11D	TCGA-DD-A11D-01A-11R-A131-07	5.61854	3.4925	5.09929	6.76559	dead	52
		J11-1.jpg	79.7549	70.7193		J11-1.jpg	79.7549	104.995		J11-1.jpg	79.7549	220.533												100	TCGA-DD-A1EA	TCGA-DD-A1EA-01A-11R-A131-07	6.42753	3.43317	6.19932	7.05724	alive	80.5
		J12-1.jpg	108.511	153.242		J12-1.jpg	108.511	60.211		J12-1.jpg	108.511	257.334												101	TCGA-DD-A1EB	TCGA-DD-A1EB-01A-11R-A131-07	6.18218	3.36809	6.43634	6.24756	alive	67.2333
		J13-1.jpg	191.993	162.694		J13-1.jpg	191.993	162.524		J13-1.jpg	191.993	266.875												102	TCGA-DD-A1EC	TCGA-DD-A1EC-01A-21R-A131-07	7.99444	3.40836	6.40188	6.92371	alive	20.0667
		J14-1.jpg	170.894	178.931		J14-1.jpg	170.894	9.75692		J14-1.jpg	170.894	295.701												103	TCGA-DD-A1ED	TCGA-DD-A1ED-01A-11R-A155-07	6.50534	3.69204	3.92328	4.98542	alive	76.7
		J15-1.jpg	206.736	228.284		J15-1.jpg	206.736	154.077		J15-1.jpg	206.736	307.626												104	TCGA-DD-A1EE	TCGA-DD-A1EE-01A-11R-A131-07	7.57246	3.57034	6.59827	7.16912	dead	11.6333
		J16-1.jpg	143.134	184.045		J16-1.jpg	143.134	26.9516		J16-1.jpg	143.134	273.835												105	TCGA-DD-A1EF	TCGA-DD-A1EF-01A-11R-A131-07	8.12249	6.58222	5.62617	7.21583	dead	13.1333
		J17-1.jpg	215.833	187.957		J17-1.jpg	215.833	94.1326		J17-1.jpg	215.833	323.482												106	TCGA-DD-A1EG	TCGA-DD-A1EG-01A-11R-A213-07	6.42112	4.27601	5.3815	6.46569	dead	45.7333
		J18-1.jpg	195.892	203.44		J18-1.jpg	195.892	69.304		J18-1.jpg	195.892	358.498												107	TCGA-DD-A1EH	TCGA-DD-A1EH-01A-11R-A131-07	7.7005	4.80163	6.27482	6.86561	alive	49.8333
																								108	TCGA-DD-A1EI	TCGA-DD-A1EI-01A-11R-A131-07	7.07841	5.59548	6.55172	7.38815	alive	6.1
																								109	TCGA-DD-A1EJ	TCGA-DD-A1EJ-01A-11R-A155-07	6.99364	6.31946	7.09363	7.99803	dead	33.5
																								110	TCGA-DD-A1EK	TCGA-DD-A1EK-01A-11R-A213-07	6.56683	2.97958	5.97567	6.95282	dead	18.6
																								111	TCGA-DD-A1EL	TCGA-DD-A1EL-01A-11R-A155-07	6.95112	5.03619	6.47011	7.46498	dead	13.8333
																								112	TCGA-DD-A39V	TCGA-DD-A39V-01A-11R-A213-07	6.13764	4.83057	4.42088	5.02473	dead	21.4333
																								113	TCGA-DD-A39W	TCGA-DD-A39W-01A-11R-A213-07	7.56891	4.85532	6.69852	7.12035	dead	27.5667
																								114	TCGA-DD-A39X	TCGA-DD-A39X-01A-11R-A213-07	6.86708	3.2716	4.89005	5.74673	dead	56.4667
																								115	TCGA-DD-A39Y	TCGA-DD-A39Y-01A-11R-A213-07	7.31952	5.68218	6.35771	6.70699	dead	5.7
																								116	TCGA-DD-A39Z	TCGA-DD-A39Z-01A-11R-A213-07	6.57989	3.37219	5.2739	5.61044	dead	20.0333
																								118	TCGA-DD-A3A1	TCGA-DD-A3A1-01A-11R-A213-07	6.25672	2.90713	5.58913	5.74215	dead	7.76667
																								119	TCGA-DD-A3A2	TCGA-DD-A3A2-01A-11R-A213-07	6.13844	3.43224	5.54449	5.41185	dead	71.0333
																								120	TCGA-DD-A3A3	TCGA-DD-A3A3-01A-11R-A22L-07	7.7245	3.35445	5.43477	6.37222	dead	17.8333
																								121	TCGA-DD-A3A4	TCGA-DD-A3A4-01A-11R-A22L-07	6.77518	4.0422	5.31495	5.51619	dead	20.4
																								122	TCGA-DD-A3A5	TCGA-DD-A3A5-01A-11R-A22L-07	6.17739	1.20622	2.9743	5.18756	dead	104.167
																								123	TCGA-DD-A3A6	TCGA-DD-A3A6-01A-11R-A22L-07	7.73605	8.31084	3.80472	5.27932	dead	108.6
																								124	TCGA-DD-A3A7	TCGA-DD-A3A7-01A-11R-A22L-07	7.41238	2.60595	5.75336	5.31214	dead	13.9667
																								126	TCGA-DD-A3A9	TCGA-DD-A3A9-01A-11R-A266-07	6.94772	3.48105	5.32184	6.36743	dead	31.0333
																								127	TCGA-DD-A4NA	TCGA-DD-A4NA-01A-11R-A266-07	7.31748	1.09197	5.54066	7.33189	alive	33.6
																								128	TCGA-DD-A4NB	TCGA-DD-A4NB-01A-12R-A266-07	7.26429	4.21653	4.98715	6.43841	alive	32.9667
																								129	TCGA-DD-A4ND	TCGA-DD-A4ND-01A-11R-A266-07	7.12327	4.27243	6.13288	7.35921	alive	91.5333
																								130	TCGA-DD-A4NE	TCGA-DD-A4NE-01A-11R-A27V-07	6.91306	2.10026	5.91434	6.96607	dead	22
																								131	TCGA-DD-A4NF	TCGA-DD-A4NF-01A-11R-A27V-07	7.63246	4.31513	6.08935	6.4573	alive	31.4
																								132	TCGA-DD-A4NG	TCGA-DD-A4NG-01A-11R-A27V-07	6.8501	5.23011	6.31083	7.66295	dead	26.7333
																								133	TCGA-DD-A4NH	TCGA-DD-A4NH-01A-11R-A27V-07	6.7834	4.59068	5.65114	6.96878	alive	30.5667
																								134	TCGA-DD-A4NI	TCGA-DD-A4NI-01A-11R-A27V-07	6.08878	2.91274	4.30428	5.32358	alive	27.2
																								135	TCGA-DD-A4NJ	TCGA-DD-A4NJ-01A-11R-A27V-07	7.39246	2.89765	6.81306	7.44768	alive	30.9333
																								136	TCGA-DD-A4NK	TCGA-DD-A4NK-01A-11R-A28V-07	6.68591	2.05769	4.97696	6.26498	dead	40.3333
																								137	TCGA-DD-A4NL	TCGA-DD-A4NL-01A-11R-A28V-07	5.65768	3.79062	4.72751	5.8666	alive	57.0333
																								138	TCGA-DD-A4NN	TCGA-DD-A4NN-01A-11R-A28V-07	7.51257	3.53162	4.84318	6.82249	dead	29.9667
																								139	TCGA-DD-A4NO	TCGA-DD-A4NO-01A-11R-A28V-07	6.92717	3.3796	5.6918	6.96455	alive	74.8333
																								140	TCGA-DD-A4NP	TCGA-DD-A4NP-01A-11R-A28V-07	7.01593	3.49422	4.73816	5.31155	alive	110.267
																								141	TCGA-DD-A4NQ	TCGA-DD-A4NQ-01A-21R-A28V-07	7.06627	3.85427	6.94657	7.5427	dead	12.4333
																								143	TCGA-DD-A4NS	TCGA-DD-A4NS-01A-11R-A311-07	6.81297	3.56324	5.00975	6.73051	dead	81.8667
																								144	TCGA-DD-A4NV	TCGA-DD-A4NV-01A-11R-A311-07	7.19452	3.82417	5.52869	7.29604	alive	79.9333
																								145	TCGA-DD-A73A	TCGA-DD-A73A-01A-12R-A32O-07	7.31039	4.16271	5.6481	6.04255	alive	24.2667
																								146	TCGA-DD-A73B	TCGA-DD-A73B-01A-12R-A32O-07	5.16806	2.80755	5.94272	6.90142	dead	9.43333
																								147	TCGA-DD-A73C	TCGA-DD-A73C-01A-12R-A33J-07	6.98495	3.85355	6.15667	6.62724	alive	23.3667
																								148	TCGA-DD-A73D	TCGA-DD-A73D-01A-12R-A32O-07	6.50277	4.41574	5.64906	6.78138	alive	23.1
																								149	TCGA-DD-A73E	TCGA-DD-A73E-01A-12R-A32O-07	7.92971	4.87812	6.24204	6.38662	alive	1.46667
																								150	TCGA-DD-A73F	TCGA-DD-A73F-01A-11R-A32O-07	6.50829	3.17448	6.12348	6.69856	alive	36.1667
																								151	TCGA-DD-A73G	TCGA-DD-A73G-01A-22R-A32O-07	6.52197	3.72179	4.88257	5.2895	alive	115.933
																								152	TCGA-DD-AA3A	TCGA-DD-AA3A-01A-11R-A37K-07	7.87348	3.8688	4.26388	7.12996	dead	13.6667
																								154	TCGA-DD-AAC9	TCGA-DD-AAC9-01A-11R-A41C-07	5.97396	3.23552	5.2837	5.6229	alive	11.5667
																								155	TCGA-DD-AACA	TCGA-DD-AACA-01A-11R-A41C-07	6.84751	5.11223	6.99309	7.26963	alive	76.7
																								156	TCGA-DD-AACB	TCGA-DD-AACB-01A-11R-A41C-07	7.36574	4.56717	4.89106	6.26026	alive	77.4667
																								157	TCGA-DD-AACC	TCGA-DD-AACC-01A-11R-A41C-07	5.63605	4.14938	4.34957	5.95653	dead	56.1667
																								158	TCGA-DD-AACD	TCGA-DD-AACD-01A-11R-A41C-07	5.39285	2.98584	4.54286	5.69692	dead	12.7
																								159	TCGA-DD-AACE	TCGA-DD-AACE-01A-11R-A41C-07	5.77799	4.96796	5.40877	6.96609	alive	72.8
																								160	TCGA-DD-AACF	TCGA-DD-AACF-01A-11R-A41C-07	6.389	1.4503	3.87215	5.60469	dead	12.1667
																								161	TCGA-DD-AACG	TCGA-DD-AACG-01A-11R-A41C-07	6.76018	5.48947	5.89464	5.85538	dead	15.6333
																								162	TCGA-DD-AACH	TCGA-DD-AACH-01A-11R-A41C-07	7.90441	5.13804	5.95721	6.81352	dead	6.5
																								163	TCGA-DD-AACI	TCGA-DD-AACI-01A-11R-A41C-07	5.94574	3.17737	3.57094	4.92916	alive	53.9333
																								164	TCGA-DD-AACJ	TCGA-DD-AACJ-01A-11R-A41C-07	5.73012	3.92343	6.74463	6.96168	alive	70.0667
																								166	TCGA-DD-AACL	TCGA-DD-AACL-01A-11R-A41C-07	6.86865	5.46832	6.13929	7.01291	dead	3.56667
																								168	TCGA-DD-AACN	TCGA-DD-AACN-01A-11R-A41C-07	7.00495	3.51544	4.60243	6.76875	alive	43.4
																								169	TCGA-DD-AACO	TCGA-DD-AACO-01A-11R-A41C-07	6.1693	1.73258	4.43149	4.6106	alive	62.5333
																								170	TCGA-DD-AACP	TCGA-DD-AACP-01A-11R-A41C-07	8.29907	5.67145	6.39191	7.85117	alive	13.8333
																								171	TCGA-DD-AACQ	TCGA-DD-AACQ-01A-11R-A41C-07	7.41806	3.27061	6.1467	5.75974	dead	14.4
																								172	TCGA-DD-AACS	TCGA-DD-AACS-01A-11R-A41C-07	6.64578	3.48445	6.01822	7.06653	alive	60.1333
																								173	TCGA-DD-AACT	TCGA-DD-AACT-01A-11R-A41C-07	5.91459	3.21478	4.04846	5.73388	alive	52.0667
																								174	TCGA-DD-AACU	TCGA-DD-AACU-01A-11R-A41C-07	7.75942	5.05472	5.16543	7.14188	alive	52.2333
																								175	TCGA-DD-AACV	TCGA-DD-AACV-01A-11R-A41C-07	5.69775	1.97735	4.97123	6.31427	alive	51.0333
																								176	TCGA-DD-AACW	TCGA-DD-AACW-01A-11R-A41C-07	7.65476	5.66579	5.84854	6.49999	alive	47.4667
																								177	TCGA-DD-AACX	TCGA-DD-AACX-01A-11R-A41C-07	6.21115	1.82732	6.48181	6.90863	alive	5.66667
																								178	TCGA-DD-AACY	TCGA-DD-AACY-01A-11R-A41C-07	4.90373	2.63975	4.1026	6.34927	alive	48.3333
																								179	TCGA-DD-AACZ	TCGA-DD-AACZ-01A-11R-A41C-07	7.15934	6.47076	7.37818	7.31496	dead	5.7
																								180	TCGA-DD-AAD0	TCGA-DD-AAD0-01A-11R-A41C-07	7.90678	4.10144	5.32	7.12708	alive	4.56667
																								181	TCGA-DD-AAD1	TCGA-DD-AAD1-01A-11R-A41C-07	6.73981	3.35829	6.23293	7.02857	alive	18.8
																								182	TCGA-DD-AAD2	TCGA-DD-AAD2-01A-11R-A41C-07	6.62535	3.96674	5.52967	6.87502	alive	21.9333
																								183	TCGA-DD-AAD3	TCGA-DD-AAD3-01A-11R-A41C-07	6.87565	3.51444	4.17746	6.72522	alive	43.1667
																								184	TCGA-DD-AAD5	TCGA-DD-AAD5-01A-11R-A41C-07	6.55015	5.08052	6.67733	7.64	alive	44.8333
																								185	TCGA-DD-AAD6	TCGA-DD-AAD6-01A-11R-A41C-07	6.8631	6.1474	6.95987	7.07236	alive	22.4
																								186	TCGA-DD-AAD8	TCGA-DD-AAD8-01A-11R-A41C-07	5.5663	4.65137	4.82732	5.18875	alive	40.6333
																								187	TCGA-DD-AADA	TCGA-DD-AADA-01A-11R-A41C-07	6.33189	3.63302	3.56116	5.5755	alive	41.1
																								188	TCGA-DD-AADB	TCGA-DD-AADB-01A-11R-A41C-07	7.0655	5.78006	6.01988	7.50806	alive	41.4
																								189	TCGA-DD-AADC	TCGA-DD-AADC-01A-11R-A41C-07	6.79269	5.29071	5.48773	7.56034	dead	14.1667
																								190	TCGA-DD-AADD	TCGA-DD-AADD-01A-11R-A41C-07	7.81495	5.75973	7.22219	8.11288	alive	41.0333
																								192	TCGA-DD-AADF	TCGA-DD-AADF-01A-11R-A41C-07	5.05282	2.65246	3.65371	5.17572	dead	3.83333
																								193	TCGA-DD-AADG	TCGA-DD-AADG-01A-11R-A41C-07	6.03133	2.66472	6.84865	7.18319	alive	38.1667
																								194	TCGA-DD-AADI	TCGA-DD-AADI-01A-11R-A41C-07	6.5441	3.19161	4.25324	5.91246	alive	36.1667
																								195	TCGA-DD-AADJ	TCGA-DD-AADJ-01A-11R-A41C-07	6.38567	3.73151	5.25701	5.93074	alive	35.5333
																								196	TCGA-DD-AADK	TCGA-DD-AADK-01A-11R-A41C-07	6.62817	2.68969	5.41872	6.47905	alive	34.9667
																								197	TCGA-DD-AADL	TCGA-DD-AADL-01A-11R-A41C-07	8.34756	4.12242	6.15118	6.93209	alive	21.2
																								199	TCGA-DD-AADN	TCGA-DD-AADN-01A-11R-A41C-07	6.22203	5.46081	5.36873	5.89757	alive	29.9333
																								200	TCGA-DD-AADO	TCGA-DD-AADO-01A-11R-A41C-07	5.60969	4.42816	5.14685	6.90985	alive	15.1
																								201	TCGA-DD-AADP	TCGA-DD-AADP-01A-11R-A39D-07	6.46068	3.86872	6.3298	6.43698	alive	15.2667
																								202	TCGA-DD-AADQ	TCGA-DD-AADQ-01A-11R-A41C-07	6.35883	4.7171	4.28091	5.54287	alive	14.5333
																								203	TCGA-DD-AADR	TCGA-DD-AADR-01A-11R-A41C-07	6.95904	4.9725	5.47747	5.97145	alive	67.6
																								204	TCGA-DD-AADS	TCGA-DD-AADS-01A-11R-A41C-07	5.13903	2.80772	3.31775	4.33834	alive	15.8
																								205	TCGA-DD-AADU	TCGA-DD-AADU-01A-11R-A41C-07	5.98892	4.14477	3.91115	5.46298	alive	18.4667
																								206	TCGA-DD-AADV	TCGA-DD-AADV-01A-11R-A39D-07	6.98869	4.74478	4.03572	6.05635	alive	19.1333
																								207	TCGA-DD-AADW	TCGA-DD-AADW-01A-11R-A39D-07	7.34372	3.68172	6.30528	7.26684	alive	19.5667
																								208	TCGA-DD-AADY	TCGA-DD-AADY-01A-11R-A41C-07	5.27691	2.79469	5.82249	6.0957	alive	18.5
																								209	TCGA-DD-AAE0	TCGA-DD-AAE0-01A-11R-A41C-07	7.36782	1.78383	5.8242	6.5544	alive	18.5
																								210	TCGA-DD-AAE1	TCGA-DD-AAE1-01A-11R-A41C-07	6.7058	5.40297	5.61847	6.42441	alive	18.4
																								211	TCGA-DD-AAE2	TCGA-DD-AAE2-01A-11R-A41C-07	5.7806	3.70962	5.43698	6.46186	alive	21.2667
																								212	TCGA-DD-AAE3	TCGA-DD-AAE3-01A-11R-A41C-07	5.58883	4.30176	3.38812	4.75001	alive	18.8667
																								213	TCGA-DD-AAE4	TCGA-DD-AAE4-01A-11R-A41C-07	4.94405	1.68159	3.1933	4.25781	alive	20.2667
																								214	TCGA-DD-AAE6	TCGA-DD-AAE6-01A-11R-A41C-07	7.27223	5.42739	6.16922	6.13666	alive	4.7
																								215	TCGA-DD-AAE7	TCGA-DD-AAE7-01A-11R-A41C-07	6.19505	3.14928	3.5874	5.05231	alive	21.4667
																								217	TCGA-DD-AAE9	TCGA-DD-AAE9-01A-11R-A41C-07	7.59097	5.56385	4.6133	5.97645	alive	24.0667
																								218	TCGA-DD-AAEA	TCGA-DD-AAEA-01A-11R-A41C-07	5.07492	4.11551	5.51762	6.49289	alive	19.1667
																								219	TCGA-DD-AAEB	TCGA-DD-AAEB-01A-11R-A41C-07	5.15576	3.82497	4.40821	5.39771	alive	15.9333
																								220	TCGA-DD-AAED	TCGA-DD-AAED-01A-12R-A41C-07	6.47412	5.09291	5.85339	6.4859	alive	25.4333
																								221	TCGA-DD-AAEE	TCGA-DD-AAEE-01A-11R-A41C-07	6.39751	4.28909	6.22904	6.62032	alive	27
																								222	TCGA-DD-AAEG	TCGA-DD-AAEG-01A-11R-A39D-07	6.5971	2.94342	4.55958	5.9143	alive	23.9667
																								223	TCGA-DD-AAEH	TCGA-DD-AAEH-01A-11R-A41C-07	6.73942	3.6562	3.12584	5.07378	alive	26.1333
																								224	TCGA-DD-AAEI	TCGA-DD-AAEI-01A-11R-A41C-07	5.76978	3.45669	4.51776	5.44681	alive	51.0333
																								225	TCGA-DD-AAEK	TCGA-DD-AAEK-01A-11R-A41C-07	6.2976	3.97694	5.98695	6.92585	alive	35.5667
																								226	TCGA-DD-AAVP	TCGA-DD-AAVP-01A-11R-A41C-07	5.9612	3.72335	4.74612	6.47961	alive	91.7333
																								227	TCGA-DD-AAVQ	TCGA-DD-AAVQ-01A-11R-A41C-07	6.36111	3.81737	5.21267	6.21797	alive	90.9333
																								228	TCGA-DD-AAVR	TCGA-DD-AAVR-01A-11R-A41C-07	6.24516	4.26263	3.98107	6.09009	alive	83.7667
																								229	TCGA-DD-AAVS	TCGA-DD-AAVS-01A-11R-A41C-07	7.81814	4.31633	4.94962	6.57792	alive	60.7667
																								230	TCGA-DD-AAVU	TCGA-DD-AAVU-01A-11R-A41C-07	5.82908	4.82889	4.84829	5.34576	alive	73.4
																								231	TCGA-DD-AAVV	TCGA-DD-AAVV-01A-11R-A41C-07	6.38559	3.66996	4.98911	5.84923	alive	81.8333
																								232	TCGA-DD-AAVW	TCGA-DD-AAVW-01A-11R-A41C-07	7.46001	4.30896	5.27978	6.96474	alive	77.2333
																								233	TCGA-DD-AAVX	TCGA-DD-AAVX-01A-11R-A41C-07	6.33048	4.02653	4.80909	5.22611	alive	52.3333
																								234	TCGA-DD-AAVY	TCGA-DD-AAVY-01A-11R-A41C-07	6.65808	3.42087	5.62599	6.52833	alive	65.6667
																								235	TCGA-DD-AAVZ	TCGA-DD-AAVZ-01A-11R-A41C-07	7.03432	4.95633	5.30564	6.93087	alive	63.3333
																								236	TCGA-DD-AAW0	TCGA-DD-AAW0-01A-11R-A41C-07	6.64228	3.56732	5.13224	6.93114	alive	67.1667
																								237	TCGA-DD-AAW1	TCGA-DD-AAW1-01A-11R-A41C-07	6.79521	4.34087	5.90608	6.00036	alive	66.3
																								238	TCGA-DD-AAW2	TCGA-DD-AAW2-01A-11R-A41C-07	6.89865	3.79268	5.15256	5.79898	alive	61.8333
																								239	TCGA-DD-AAW3	TCGA-DD-AAW3-01A-11R-A41C-07	7.2537	3.9335	5.80247	6.52542	alive	54.4333
																								240	TCGA-ED-A459	TCGA-ED-A459-01A-11R-A266-07	6.43715	5.78827	5.93435	6.25572	alive	30.3333
																								241	TCGA-ED-A4XI	TCGA-ED-A4XI-01A-11R-A266-07	7.32622	3.73665	4.95259	5.69197	alive	27.3
																								242	TCGA-ED-A5KG	TCGA-ED-A5KG-01A-11R-A27V-07	6.92824	4.33507	5.41932	7.31625	alive	28.4667
																								243	TCGA-ED-A627	TCGA-ED-A627-01A-12R-A311-07	6.45878	3.24228	4.26667	6.50861	alive	14.1
																								244	TCGA-ED-A66X	TCGA-ED-A66X-01A-11R-A311-07	7.91563	4.76384	5.87127	8.1582	alive	13.5333
																								245	TCGA-ED-A66Y	TCGA-ED-A66Y-01A-11R-A311-07	7.32435	4.86113	5.68999	6.88002	dead	9.86667
																								247	TCGA-ED-A7PY	TCGA-ED-A7PY-01A-11R-A33R-07	6.93013	4.17333	4.5688	5.81463	alive	13
																								249	TCGA-ED-A7XO	TCGA-ED-A7XO-01A-11R-A352-07	5.99479	2.87255	4.08478	5.93332	alive	14.2333
																								250	TCGA-ED-A7XP	TCGA-ED-A7XP-01A-11R-A352-07	6.99873	3.70945	5.1541	6.20563	alive	13.3333
																								251	TCGA-ED-A82E	TCGA-ED-A82E-01A-11R-A352-07	7.61764	1.21321	4.28619	7.07179	alive	13.6
																								252	TCGA-ED-A8O5	TCGA-ED-A8O5-01A-11R-A36F-07	6.92036	5.30812	4.36292	6.06998	alive	13.5333
																								255	TCGA-EP-A12J	TCGA-EP-A12J-01A-11R-A131-07	7.14428	4.96852	5.84485	6.53383	alive	19
																								256	TCGA-EP-A26S	TCGA-EP-A26S-01A-11R-A16W-07	7.03474	3.79319	6.21386	6.80438	alive	20.2667
																								257	TCGA-EP-A2KA	TCGA-EP-A2KA-01A-11R-A180-07	5.95359	4.89351	5.27515	6.07513	dead	20.9
																								258	TCGA-EP-A2KB	TCGA-EP-A2KB-01A-11R-A180-07	7.40307	5.99392	5.42231	6.44045	dead	19.8667
																								260	TCGA-EP-A3JL	TCGA-EP-A3JL-01A-11R-A213-07	6.13229	3.72588	4.62528	6.19579	alive	10.1
																								261	TCGA-EP-A3RK	TCGA-EP-A3RK-01A-11R-A22L-07	7.08376	4.04239	5.49764	6.5116	alive	12.1
																								262	TCGA-ES-A2HS	TCGA-ES-A2HS-01A-11R-A180-07	6.3429	4.0172	4.50107	4.16502	dead	22.9333
																								263	TCGA-ES-A2HT	TCGA-ES-A2HT-01A-12R-A180-07	5.02571	1.11793	4.28787	5.2563	dead	14.6
																								264	TCGA-FV-A23B	TCGA-FV-A23B-01A-11R-A16W-07	6.57043	5.48436	6.2649	6.28747	dead	61.7333
																								265	TCGA-FV-A2QQ	TCGA-FV-A2QQ-01A-11R-A22L-07	6.86579	3.68758	4.81029	5.81193	alive	24.3
																								266	TCGA-FV-A2QR	TCGA-FV-A2QR-01A-11R-A213-07	6.0423	1.04471	5.75283	7.92106	dead	19.3667
																								267	TCGA-FV-A3I0	TCGA-FV-A3I0-01A-11R-A22L-07	7.16677	2.70321	4.35842	7.65986	alive	28.2667
																								268	TCGA-FV-A3I1	TCGA-FV-A3I1-01A-11R-A22L-07	7.13869	4.7047	6.1225	7.45305	dead	8.23333
																								269	TCGA-FV-A3R2	TCGA-FV-A3R2-01A-11R-A22L-07	7.6477	4.9369	6.36425	6.87605	dead	6.46667
																								270	TCGA-FV-A3R3	TCGA-FV-A3R3-01A-11R-A22L-07	7.66543	4.26463	5.14648	6.83656	dead	12.2
																								273	TCGA-FV-A4ZP	TCGA-FV-A4ZP-01A-12R-A266-07	6.95637	3.09868	4.72117	5.4027	dead	82.8667
																								275	TCGA-G3-A25S	TCGA-G3-A25S-01A-11R-A16W-07	6.68055	5.01169	4.88847	5.60977	dead	13.8667
																								276	TCGA-G3-A25T	TCGA-G3-A25T-01A-11R-A16W-07	7.58457	3.349	4.32295	6.68478	alive	51.7667
																								277	TCGA-G3-A25U	TCGA-G3-A25U-01A-11R-A16W-07	5.78048	2.52599	5.56598	6.43248	alive	54.5333
																								278	TCGA-G3-A25V	TCGA-G3-A25V-01A-11R-A16W-07	6.08012	3.50871	4.69674	5.73638	alive	28.6667
																								280	TCGA-G3-A25X	TCGA-G3-A25X-01A-11R-A16W-07	6.24626	2.37526	4.95638	5.61988	alive	59.3
																								281	TCGA-G3-A25Y	TCGA-G3-A25Y-01A-11R-A16W-07	6.57541	3.62792	4.89485	6.71608	dead	15.0667
																								282	TCGA-G3-A25Z	TCGA-G3-A25Z-01A-11R-A16W-07	5.63384	4.19089	5.65571	7.08837	alive	21.8333
																								283	TCGA-G3-A3CG	TCGA-G3-A3CG-01A-11R-A213-07	5.52655	3.22785	6.03248	7.61124	alive	22.4333
																								284	TCGA-G3-A3CH	TCGA-G3-A3CH-01A-11R-A22L-07	7.06439	2.59473	5.42622	5.7687	alive	26
																								285	TCGA-G3-A3CI	TCGA-G3-A3CI-01A-11R-A213-07	6.15073	3.72788	4.55574	6.1016	alive	6
																								286	TCGA-G3-A3CJ	TCGA-G3-A3CJ-01A-11R-A213-07	5.68973	3.55855	5.08877	5.05213	alive	19.8
																								287	TCGA-G3-A3CK	TCGA-G3-A3CK-01A-11R-A213-07	6.18169	3.13759	5.03061	6.57633	alive	19.5
																								288	TCGA-G3-A5SI	TCGA-G3-A5SI-01A-31R-A27V-07	6.61822	0.860318	3.83914	5.29663	dead	25.6
																								289	TCGA-G3-A5SJ	TCGA-G3-A5SJ-01A-11R-A27V-07	6.32675	3.84117	5.00361	7.9367	alive	23.2667
																								290	TCGA-G3-A5SK	TCGA-G3-A5SK-01A-11R-A27V-07	5.32649	2.46258	2.98805	4.60784	alive	24.8
																								291	TCGA-G3-A5SL	TCGA-G3-A5SL-01A-11R-A27V-07	6.01155	3.7135	7.10866	7.81547	alive	20.7
																								292	TCGA-G3-A5SM	TCGA-G3-A5SM-01A-12R-A28V-07	6.25881	3.6471	4.36225	5.83043	alive	17.3333
																								293	TCGA-G3-A6UC	TCGA-G3-A6UC-01A-21R-A33J-07	6.91312	3.42866	4.83202	5.24217	alive	22.3667
																								294	TCGA-G3-A7M5	TCGA-G3-A7M5-01A-11R-A33R-07	5.56156	2.66099	4.02027	6.25031	alive	14.9
																								295	TCGA-G3-A7M6	TCGA-G3-A7M6-01A-11R-A33R-07	6.8491	5.14208	6.24861	8.1131	alive	21.0667
																								296	TCGA-G3-A7M7	TCGA-G3-A7M7-01A-12R-A352-07	6.88419	3.2464	4.66445	6.48104	alive	12.0333
																								297	TCGA-G3-A7M8	TCGA-G3-A7M8-01A-11R-A33R-07	6.89879	1.97159	4.48441	5.5738	alive	14.3333
																								299	TCGA-G3-AAUZ	TCGA-G3-AAUZ-01A-11R-A38B-07	6.2032	1.00349	4.73498	4.76602	alive	16
																								300	TCGA-G3-AAV0	TCGA-G3-AAV0-01A-11R-A37K-07	5.50392	3.0458	3.94206	4.62525	alive	15.8667
																								301	TCGA-G3-AAV1	TCGA-G3-AAV1-01A-11R-A38B-07	6.83613	4.6907	6.29897	6.87765	dead	11.9667
																								302	TCGA-G3-AAV2	TCGA-G3-AAV2-01A-11R-A37K-07	7.06958	3.62622	4.88129	5.74525	alive	12.4
																								303	TCGA-G3-AAV3	TCGA-G3-AAV3-01A-11R-A37K-07	7.46867	3.87842	4.86082	5.84128	alive	13.7333
																								305	TCGA-G3-AAV5	TCGA-G3-AAV5-01A-11R-A37K-07	6.14923	3.03524	6.58886	7.03664	alive	11.8
																								307	TCGA-G3-AAV7	TCGA-G3-AAV7-01A-11R-A38B-07	8.35941	4.26368	6.25447	7.59659	alive	12.0333
																								308	TCGA-GJ-A3OU	TCGA-GJ-A3OU-01A-31R-A38B-07	7.16423	4.55922	6.02011	7.31473	alive	29.3
																								311	TCGA-HP-A5MZ	TCGA-HP-A5MZ-01A-21R-A27V-07	6.25138	3.30642	5.13914	6.3013	dead	3.03333
																								312	TCGA-HP-A5N0	TCGA-HP-A5N0-01A-11R-A28V-07	5.97596	3.38252	4.25892	5.28079	dead	38.2333
																								313	TCGA-K7-A5RF	TCGA-K7-A5RF-01A-11R-A28V-07	5.7062	3.20081	3.4524	5.05825	alive	21.0333
																								314	TCGA-K7-A5RG	TCGA-K7-A5RG-01A-11R-A28V-07	6.76797	5.22074	5.01876	6.50844	alive	17.3
																								315	TCGA-K7-A6G5	TCGA-K7-A6G5-01A-11R-A311-07	5.64599	2.81763	4.72536	6.97331	alive	17.0667
																								316	TCGA-K7-AAU7	TCGA-K7-AAU7-01A-11R-A38B-07	8.47358	4.74962	5.71732	7.45337	alive	11.9667
																								318	TCGA-KR-A7K2	TCGA-KR-A7K2-01A-12R-A33R-07	5.9516	2.3568	4.37699	5.16952	alive	27.6333
																								319	TCGA-KR-A7K7	TCGA-KR-A7K7-01A-11R-A33J-07	6.96791	4.33829	4.9002	5.89136	alive	31.7
																								320	TCGA-KR-A7K8	TCGA-KR-A7K8-01A-11R-A33J-07	6.59677	5.03895	3.83982	6.36899	alive	30.2
																								321	TCGA-LG-A6GG	TCGA-LG-A6GG-01A-11R-A311-07	7.07376	4.73286	4.84247	5.34565	alive	12.9
																								322	TCGA-LG-A9QC	TCGA-LG-A9QC-01A-11R-A37K-07	7.12585	3.61773	5.96982	7.2134	alive	14.1667
																								323	TCGA-LG-A9QD	TCGA-LG-A9QD-01A-11R-A38B-07	6.25052	3.66303	4.39287	5.79811	alive	12.2
																								324	TCGA-MI-A75C	TCGA-MI-A75C-01A-11R-A32O-07	7.17759	3.98429	5.62322	6.07849	alive	9.7
																								325	TCGA-MI-A75E	TCGA-MI-A75E-01A-11R-A32O-07	5.74425	3.12996	5.66062	5.9282	alive	16.9
																								326	TCGA-MI-A75G	TCGA-MI-A75G-01A-11R-A32O-07	6.89277	4.37269	5.04344	5.29948	alive	23.2667
																								327	TCGA-MI-A75H	TCGA-MI-A75H-01A-11R-A32O-07	6.77921	4.0229	4.34309	5.63275	alive	24.9
																								328	TCGA-MI-A75I	TCGA-MI-A75I-01A-11R-A32O-07	6.33131	4.29239	5.9062	6.91963	alive	21
																								329	TCGA-MR-A520	TCGA-MR-A520-01A-11R-A266-07	6.72912	2.93782	5.31478	6.23275	alive	7.63333
																								330	TCGA-MR-A8JO	TCGA-MR-A8JO-01A-12R-A36F-07	7.19418	3.9669	4.93093	6.67061	alive	11
																								331	TCGA-NI-A4U2	TCGA-NI-A4U2-01A-11R-A28V-07	6.27795	4.36536	4.541	5.70049	dead	59.7
																								332	TCGA-NI-A8LF	TCGA-NI-A8LF-01A-11R-A36F-07	6.2552	5.12414	5.86065	6.49607	alive	26.6333
																								333	TCGA-O8-A75V	TCGA-O8-A75V-01A-11R-A32O-07	7.35323	3.94062	5.39641	5.39407	alive	17.9333
																								334	TCGA-PD-A5DF	TCGA-PD-A5DF-01A-11R-A27V-07	6.72092	4.30297	5.8881	6.35436	dead	21.3
																								335	TCGA-QA-A7B7	TCGA-QA-A7B7-01A-11R-A32O-07	7.67835	1.61274	6.58244	8.01057	alive	3.13333
																								340	TCGA-RC-A7S9	TCGA-RC-A7S9-01A-11R-A33R-07	6.29698	2.73531	5.1651	5.63044	alive	21.3333
																								341	TCGA-RC-A7SB	TCGA-RC-A7SB-01A-21R-A352-07	6.40867	4.70179	4.87642	6.35313	alive	19.6
																								342	TCGA-RC-A7SF	TCGA-RC-A7SF-01A-11R-A352-07	5.76788	3.04187	5.58851	6.85816	alive	19.3
																								343	TCGA-RC-A7SH	TCGA-RC-A7SH-01A-11R-A38B-07	7.42373	4.2117	5.63774	6.60773	alive	15.6
																								344	TCGA-RC-A7SK	TCGA-RC-A7SK-01A-11R-A352-07	6.19374	3.64266	5.17201	5.94892	alive	15.7333
																								345	TCGA-RG-A7D4	TCGA-RG-A7D4-01A-12R-A33R-07	6.67013	5.50458	6.68427	7.23126	alive	36.6
																								347	TCGA-UB-A7MA	TCGA-UB-A7MA-01A-11R-A33R-07	8.1453	4.49512	5.99542	7.03412	alive	28.2667
																								348	TCGA-UB-A7MB	TCGA-UB-A7MB-01A-11R-A33R-07	7.65049	4.23086	7.1838	7.26023	alive	20.0333
																								349	TCGA-UB-A7MC	TCGA-UB-A7MC-01A-11R-A33R-07	6.70469	3.661	5.89759	6.72032	alive	16.6667
																								351	TCGA-UB-A7ME	TCGA-UB-A7ME-01A-11R-A33J-07	6.93953	4.57734	4.97457	6.41932	alive	16.2
																								352	TCGA-UB-A7MF	TCGA-UB-A7MF-01A-11R-A33J-07	6.67425	3.63057	5.67494	6.2842	dead	7.13333
																								353	TCGA-UB-AA0U	TCGA-UB-AA0U-01A-11R-A38B-07	6.64684	3.7325	6.07388	7.21445	alive	10.9
																								354	TCGA-UB-AA0V	TCGA-UB-AA0V-01A-11R-A38B-07	6.59823	2.87311	4.48185	6.04435	alive	10.4667
																								355	TCGA-WJ-A86L	TCGA-WJ-A86L-01A-12R-A39D-07	7.52799	0.419217	6.9048	7.05727	alive	11.5
																								357	TCGA-WQ-AB4B	TCGA-WQ-AB4B-01A-11R-A41C-07	5.85968	3.71196	4.30836	5.60126	alive	13.1667
																								358	TCGA-WX-AA44	TCGA-WX-AA44-01A-11R-A39D-07	7.09646	3.20445	5.59521	6.13438	alive	20.5
																								359	TCGA-WX-AA46	TCGA-WX-AA46-01A-11R-A39D-07	5.70409	3.25662	4.3203	5.80604	alive	25.2
																								360	TCGA-WX-AA47	TCGA-WX-AA47-01A-11R-A39D-07	6.99472	3.03726	4.68014	4.76922	dead	18.5333
																								361	TCGA-XR-A8TC	TCGA-XR-A8TC-01A-11R-A36F-07	6.24939	3.5077	5.45683	6.84638	alive	44.6333
																								362	TCGA-XR-A8TD	TCGA-XR-A8TD-01A-12R-A39D-07	5.48819	3.13255	5.48381	7.51905	alive	34.3333
																								363	TCGA-XR-A8TE	TCGA-XR-A8TE-01A-11R-A36F-07	7.145	4.25539	5.79412	7.08338	alive	30.8333
																								364	TCGA-XR-A8TF	TCGA-XR-A8TF-01A-11R-A36F-07	7.25324	4.23578	4.83244	5.63683	dead	23.1
																								365	TCGA-XR-A8TG	TCGA-XR-A8TG-01A-11R-A36F-07	5.81137	4.38244	5.26554	6.09964	alive	29.9333
																								366	TCGA-YA-A8S7	TCGA-YA-A8S7-01A-11R-A37K-07	7.2138	4.9299	5.15954	6.59097	dead	13.7333
																								367	TCGA-ZP-A9CV	TCGA-ZP-A9CV-01A-11R-A38B-07	7.22672	3.1741	5.41631	6.63945	dead	36.2667
																								368	TCGA-ZP-A9CY	TCGA-ZP-A9CY-01A-11R-A38B-07	6.19849	3.09157	5.08628	5.64774	alive	26.0667
																								369	TCGA-ZP-A9CZ	TCGA-ZP-A9CZ-01A-11R-A38B-07	6.85916	2.74627	6.36395	6.97514	alive	23.5333
																								370	TCGA-ZP-A9D0	TCGA-ZP-A9D0-01A-11R-A37K-07	7.31297	3.36168	3.59067	5.74334	alive	36.3667
																								372	TCGA-ZP-A9D2	TCGA-ZP-A9D2-01A-11R-A38B-07	6.4564	1.99813	6.29154	7.73573	dead	25.5
																								373	TCGA-ZP-A9D4	TCGA-ZP-A9D4-01A-11R-A37K-07	6.1751	3.49191	6.61022	6.65542	alive	13.1667
																								374	TCGA-ZS-A9CD	TCGA-ZS-A9CD-01A-11R-A37K-07	6.17075	3.38808	4.65586	6.37108	dead	46.2
																								375	TCGA-ZS-A9CE	TCGA-ZS-A9CE-01A-11R-A37K-07	5.60734	0.335596	4.61375	6.09166	alive	41.3667
																								376	TCGA-ZS-A9CF	TCGA-ZS-A9CF-01A-11R-A38B-07	5.51648	2.38442	5.5861	5.85929	alive	80.4
																								377	TCGA-ZS-A9CG	TCGA-ZS-A9CG-01A-11R-A37K-07	7.39891	3.42795	4.63004	6.34433	alive	11.3667

## Sheet: SI Figure 3b
b
	THLE-2			7402			HUH7			Hep3b			MHCC-97L			SUN-449			HepG2			HB611			7721			HCC-LM3			MHCC-97H
	0.356098	0.661914	0.637617	0.817388	1.14715	0.97214	0.965087	1.31909	1.02842	0.839054	1.36438	1.61401	0.723026	1.15017	0.588322	0.725353	0.893334	0.858018	0.886566	0.988368	1.0869	0.880511	1.268	1.72789	0.907287	1.23633	1.61281	0.908035	1.38135	1.57844	1.10852	2.19998	1.42026

## Sheet: SI Figure 3de
d	MHCC-97H										e	MHCC-97L
	positive											positive
		shCon_1	shCon_2	shCon_3	shCon_4	shUSP22_1	shUSP22_2	shUSP22_3	shUSP22_4				Con_1	Con_2	Con_3	Con_4	USP22_1	USP22_2	USP22_3	USP22_4
	γ-Glu-Leu	2976814	3736126	3722567	3522435	10745186	9858973	19835892	14627857			γ-Glu-Leu	6366460	6743798	6352971	6275634	990218	890948	734058	907018
	3-(1-Pyrazolyl)-L-alanine	205661	193267	143694	177877	160894	151528	276492	227942			3-(1-Pyrazolyl)-L-alanine	565112	592242	562514	638938	213348	192865	186447	209694
	7-Ketocholesterol	1471438	1292012	2278613	2605792	703647	349099	569581	573794			7-Ketocholesterol	68600	78578	44050	59166	237185	278424	217828	302409
	Acetylchloline	38358	40262	27729	48232	112123	68915	124648	119022			Acetylchloline	159747	151576	142859	142933	29319	41540	46651	42911
	Adenosine	699808	1695920	702018	598953	59675	146331	108631	56101			Adenosine	70556	85123	170133	107147	118756	119239	70720	174404
	carnitine	158223	163841	66843	80571	304163	179862	186434	206347			carnitine	945629	989880	940852	1027739	472734	572748	561298	531855
	Carnitine C10_0	52860	50638	37981	21145	172516	113259	380063	216860			Carnitine C10_0	46425	35371	52231	55279	219598	268848	311011	309384
	carnitine C14_0	1111496	974216	1320591	1326891	3792724	2133100	3672774	3827894			carnitine C14_0	444242	359943	354805	349996	695700	862470	965243	874922
	carnitine C16_0	6028342	5378766	8873497	10450018	3210096	1448973	2468078	2470309			carnitine C16_0	385414	360851	243377	279617	1184156	1313304	1084461	1224418
	carnitine C2_0	2664821	2314996	1630910	2215342	4742673	2161026	9133059	9065593			carnitine C2_0	1319728	920104	1040740	934865	1470213	1595953	1687968	1844880
	carnitine C3_0	1666153	1606468	676086	904904	1597659	671008	1750377	1824593			carnitine C3_0	11080219	10375926	9880108	10812166	1273058	1571425	1477524	1447443
	carnitine C4_0	2820065	3091773	1255713	1358391	2581908	3007570	3562612	3142644			carnitine C4_0	4258009	4215784	4266225	4088832	4477334	5228025	5542817	5488999
	carnitine C5_0	289082	308913	202646	194404	396190	163674	616792	491286			carnitine C5_0	22646764	24479644	23183925	21559009	1139848	1233332	1204827	1331688
	carnitine C5_0-iso	466741	601588	394152	466289	215205	112243	638867	518727			carnitine C5_0-iso	2077239	586377	586377	1366649	586377	696671	661326	706255
	carnitine C6_0	375414	383458	291571	338143	774256	255930	661049	638927			carnitine C6_0	248175	197030	195675	227739	968194	1019600	1226171	1260691
	Carnitine C8_0	93433	94339	65967	67630	296773	149764	304916	265481			Carnitine C8_0	77445	58494	64567	73668	337326	352107	505105	454280
	DL-2-Aminoadipic acid	130088	122763	125708	45813	390738	436296	678424	516384			DL-2-Aminoadipic acid	121014	81004	126956	122152	32582	49634	53936	91893
	DL-Norepinephrine	710188	723962	684236	772622	627989	678432	685329	627405			DL-Norepinephrine	406816	481685	580644	469994	1011026	850311	629248	821149
	fatty amide C16_0	169462	135279	109615	148515	146710	60640	66531	48068			fatty amide C16_0	231280	260104	155319	229425	118249	116911	81254	98582
	fatty amide C18_1	1198031	1010461	623266	673464	219341	245668	210602	138953			fatty amide C18_1	952498	1081287	685018	1088886	471571	670432	447970	542698
	fatty amide C20_1	1326318	751225	1234253	2061199	172060	178737	321344	131663			fatty amide C20_1	262492	288598	95565	445705	158802	205727	107183	252739
	fatty amide C22_0	352453	180961	220105	530206	99454	122789	148168	101597			fatty amide C22_0	146746	196641	92968	284051	116886	153770	90633	175985
	fatty amide C22_1	15778746	9900264	10675757	22876060	4445823	5669453	7926452	5753877			fatty amide C22_1	7894820	9661305	4879985	11293518	6593015	7121605	5423272	8734376
	Histidine	205661	193267	143694	177877	160894	151528	276492	227942			Histidine	565112	592242	562514	638938	213348	192865	186447	208064
	Kynurenine	86063	88685	73044	90884	48039	7317	62257	84131			Kynurenine	15771	11957	14746	7599	105691	107529	84514	108736
	LPC 14_0	336427	344239	264866	441024	351526	721808	526008	509733			LPC 14_0	225226	194442	208536	202998	85397	88396	84986	106704
	LPC 15_0	4237842	4488189	3926400	4804315	829909	1046892	1231416	796899			LPC 15_0	283152	362879	192687	352601	845449	1045858	620626	912994
	LPC 16_0	15076887	15166723	12185746	14047204	4374911	5056949	3466070	3049762			LPC 16_0	1533060	1799510	1324224	1516704	1821517	1921954	1401324	2015379
	LPC 16_1	1446377	1483185	1061105	1687033	643012	1325791	911153	914108			LPC 16_1	464267	461619	446342	498334	296870	283330	241739	316665
	LPC 18_0	18487071	17314734	13299254	14811009	3445991	1839536	2337031	1958589			LPC 18_0	388428	461241	294799	497277	1713247	1920941	1375705	1593403
	LPC 18_1	9277383	9440677	7041444	10158238	2043722	3990345	2705535	2627564			LPC 18_1	2132649	2733488	1985503	2656204	1807114	1745412	1354457	1739989
	LPC 18_3	1034326	1100332	891291	974290	196356	237924	139103	128232			LPC 18_3	63729	76932	55644	58703	82413	64371	38473	71618
	LPC o-16_0	396260	382253	328337	306062	32642	23813	12786	12641			LPC o-16_0	311225	458102	266973	325752	175950	234129	141693	222392
	LPE 16_0	1868496	1934543	1574010	2368545	150692	405604	160947	109337			LPE 16_0	201535	214838	144154	181258	90971	97361	68724	77155
	LPE 18_0	4237842	4488189	3926400	4804315	829909	1046892	1231416	796899			LPE 18_0	283152	362879	192687	352601	845449	1045858	620626	912994
	LPE 18_1	2575738	2445783	2357239	3132158	372777	1363061	597944	473851			LPE 18_1	986066	1141166	827342	1147757	441226	472520	328220	390382
	LPE 20_4	2390278	2786759	2119223	3430350	430368	753935	553784	496418			LPE 20_4	313865	246814	312363	339360	297452	309050	204894	309164
	Lysine	689713	722496	514266	685742	684534	693951	1063747	845236			Lysine	1614821	1697063	1761922	1899018	1005707	796996	653382	888201
	N8-Acetylspermidine	4707918	4868775	2967318	4440273	633726	403398	1830816	1157313			N8-Acetylspermidine	88337	91480	102812	91799	84050	75444	77053	91381
	N-Acetyl-5-Hydroxytryptamine	255209	75259	101409	383664	77462	92068	138974	99228			N-Acetyl-5-Hydroxytryptamine	63050	70144	81178	83275	28278	29366	39665	38595
	Palmitoylethanolamide	1748328	1506036	1239780	1580987	555484	753818	871275	509400			Palmitoylethanolamide	769259	1133764	449632	906435	632236	849975	487061	627429
	PC 30_0	1303667	1155669	683611	856381	513457	1310251	1314016	489294			PC 30_0	1077856	1242889	1017233	1503420	223992	279434	206359	233705
	PE 34_2	289177	343917	257854	240988	34397	113181	112039	46365			PE 34_2	126292	94197	128283	134300	17140	19826	9494	26021
	PE 38_6	1172877	916508	821173	815824	177928	14367	227294	123433			PE 38_6	10272	10272	10272	10272	28217	36210	33919	28083
	Phenylalanine	119712469	123157791	99930185	116144756	92550654	80603176	116705071	105490922			Phenylalanine	256972738	239452474	252037415	246112088	114745994	105849568	97915142	111635779
	Proline	5157639	4551004	3828619	4737676	3331003	2860928	6369280	5510160			Proline	17651131	17909523	17541167	19825945	5325584	5506440	4660236	5547939
	SM 30_1	50529214	45707531	49917170	70045597	25216	16331	35872	14585			SM 30_1	156026	195957	104917	189974	20497	27701	17998	22625
	SM 32_1	4348010	4641425	3476766	6530741	1238897	989152	1614960	898067			SM 32_1	3503145	4457361	2631409	5009789	888504	1722541	1095144	1249877
	SM 32_2	158132	101511	177983	189916	41690	44513	48587	20369			SM 32_2	328674	419148	233921	462627	35059	67114	42754	45002
	SM 33_1	4752466	6015876	4182720	6815998	962108	416573	1333852	631740			SM 33_1	769945	914278	478364	995435	853121	1363829	857221	1056492
	SM 34_0	2607095	3169629	1515777	1467821	90506	371141	215523	68658			SM 34_0	1105142	1206667	846439	958558	301544	338058	177652	303431
	SM 34_1	19047311	21682223	14795273	20153788	4512282	7133868	7820428	3641296			SM 34_1	11769341	13305115	9649394	13889142	6622770	8167162	5243343	6247767
	SM 34_2	5494141	5603497	4657880	7830576	1343020	1120851	1739907	1085448			SM 34_2	3214458	3310241	2023496	4432729	1350826	2130777	1489767	1558612
	SM 35_2	272648	248532	195791	360257	19202	19202	22560	19202			SM 35_2	31621	32929	17793	58582	8949	53926	20544	30377
	SM 36_1	1597795	2168318	1659880	1405209	133586	117095	267828	99094			SM 36_1	422052	489042	436864	427085	205911	140281	69492	104866
	SM 36_2	1309803	1459943	904739	1294755	99709	53806	139465	39407			SM 36_2	483718	518324	321208	657703	90913	195241	125361	143923
	Spermidine	7359718	7790699	4692884	4943062	6300746	6036293	6460521	6578670			Spermidine	8244383	9461340	9125788	7782337	6887116	6069240	6338240	6214889
	Trigonelline-2	209648	221482	165499	233168	77694	60304	175394	88647			Trigonelline-2	502342	579211	435092	482672	109742	102152	101537	96228
	Tryptophan	4975095	5547177	4174816	4621026	2752110	2366399	3686041	3188048			Tryptophan	8665131	9005891	8629677	8314349	3705091	3307726	3160287	3579336
	Tyrosine	2862242	2602966	2439896	2815779	3773658	3082427	5181627	4515238			Tyrosine	10533007	10035614	10361332	10715389	4272455	4139548	3813753	4334773
	Zeatin	3735826	3408275	2123074	2901111	7203740	7262153	7487793	6221562			Zeatin	6455592	5750483	6236378	6608286	6214326	7127713	7017124	7335479
	negtive											negtive
		shCon_1	shCon_2	shCon_3	shCon_4	shUSP22_1	shUSP22_2	shUSP22_3	shUSP22_4				Con_1	Con_2	Con_3	Con_4	USP22_1	USP22_2	USP22_3	USP22_4
	13-cis-acitretin	2854231	3024139	3169958	3147417	2682242	2321637	2350603	2295617			13-cis-acitretin	3161309	2428429	4016753	3579951	2685504	2905758	2657749	2655296
	3-(1-Pyrazolyl)-L-alanine	823717	778096	593344	659505	864193	643193	1096412	1089966			3-(1-Pyrazolyl)-L-alanine	2941144	2973556	2986066	2913052	1217243	1198284	1050129	1465988
	a-D-Glucose1-phosphate _a-fruc	2073222	1904621	920509	1464069	797099	736038	417437	324723			a-D-Glucose1-phosphate _a-fruc	497736	673077	496552	736009	179851	176436	208668	388494
	Ala-Gly	1170802	1215901	194660	237760	656900	741010	603525	665959			Ala-Gly	2589416	2614423	2783591	2980975	1216366	1337182	1233242	1452610
	allo-Inositol	6621037	7568238	6636495	7491327	4013166	3569724	5742794	5072714			allo-Inositol	5274412	5950171	8219040	7871852	8098638	6511908	4636625	7949171
	D-(-)-3-Phosphoglyceric acid	2269150	2227980	2162211	3993363	927338	1107073	1084730	797222			D-(-)-3-Phosphoglyceric acid	329758	421597	717521	302619	698459	467460	607337	1060637
	DL-homoserine	1207735	1372583	1506844	1336412	1272691	988858	1466022	1395708			DL-homoserine	4511377	4519397	3322968	3237675	1099787	1164709	1301906	1103971
	DL-Penicillamine	5631725	5754085	4249516	3837572	1644237	1503448	3040527	2463824			DL-Penicillamine	9960225	9231934	8714175	8751090	2815514	3071865	2795514	3291222
	DL-phenylalanine	25269551	31183100	22708810	26721251	11563132	12112326	18933036	16468425			DL-phenylalanine	44456331	47757598	49549028	44513890	20571804	18657695	16388940	19994621
	D-ribose5-phosphate	147644	114645	170304	271331	26294	12163	12163	12163			D-ribose5-phosphate	12843	12843	22471	12843	12843	12843	12843	12843
	FFA 12_0	1451571	1579547	1401198	1741789	755998	653163	655063	718988			FFA 12_0	929551	831106	974241	1162888	1239915	1044798	960876	952163
	FFA 14_0	2846684	2252321	2977511	3279703	1409540	1521800	1093766	1160306			FFA 14_0	1306585	1366175	1593343	1652456	2090983	1601748	1446638	1506896
	FFA 15_0	511059	487343	633229	741536	248822	205161	191119	122028			FFA 15_0	183321	193600	148689	181831	499748	232355	247436	174909
	FFA 16_0	41218833	39341058	45483116	49958892	17635985	19571643	17864207	16043380			FFA 16_0	21979248	25127293	23643904	23917506	32490162	26724843	23752752	24888119
	FFA 16_1	1881161	1902494	2962280	4135188	414682	394374	104539	80810			FFA 16_1	147925	219519	228449	337941	1394005	301141	186045	309297
	FFA 17_0	2124823	1731428	2014506	2668470	273603	274131	202892	184495			FFA 17_0	266797	294100	261575	282672	739809	482073	348958	406885
	FFA 18_0	68831206	64805327	67924750	82452057	27095037	26253420	23221979	25268883			FFA 18_0	26412238	28603340	25600376	30201659	33398330	33440805	27623816	27036041
	FFA 18_1	31564115	30527391	42570531	58677833	6622985	9507972	2795597	2597833			FFA 18_1	6610273	9430753	7458546	9480073	17519898	9956619	7279824	9589779
	FFA 18_2	6512267	6963614	12126570	19790667	1347975	99113	689187	506920			FFA 18_2	152556	147589	153715	151659	2846623	945500	578227	833017
	FFA 20_0	1460392	1477483	1252191	2138830	567961	547838	534236	538548			FFA 20_0	536332	539190	423764	668817	927780	870723	726133	711215
	FFA 20_1	640584	573040	773634	1359231	186706	665885	38989	27454			FFA 20_1	1645859	2979926	1919731	2737293	676819	485057	362438	538631
	FFA 20_4	4796468	3652307	5525010	6079736	1184176	451103	56572	56572			FFA 20_4	49181	49181	49181	49181	49181	49181	49181	49181
	FFA 22_0	526827	510675	382004	614320	154458	143348	158193	93303			FFA 22_0	137709	128476	70546	164523	221900	221019	177368	139973
	FFA 22_1	256930	177025	262788	353901	25204	187990	15393	15393			FFA 22_1	341232	463614	288954	527399	241644	334798	287589	254061
	FFA 24_0	397888	488749	336728	332435	110506	124906	152416	79081			FFA 24_0	99380	131602	76875	81247	165924	169544	153171	176145
	FFA 24_1	288365	234067	207517	348471	67652	119839	73455	13840			FFA 24_1	195303	400026	128672	451277	146555	311468	205421	184826
	FFA C17_1	617849	612474	961859	1657403	27992	14216	14216	14216			FFA C17_1	27844	27844	36069	27844	274631	89320	45223	86751
	FFA C18_3	1787126	1607719	3385622	4983097	94245	44070	44070	31790			FFA C18_3	11242	11242	11242	11242	995456	321578	126800	184101
	FFA C20_3	418173	295645	528341	551220	370481	1426466	370481	370481			FFA C20_3	10474	10474	10474	10474	10474	10474	11025	36476
	FFA C20_5	999063	944023	1652134	2486921	173543	13269	13269	13269			FFA C20_5	12746	12746	12746	12746	33405	13437	12746	12746
	FFA C22_5	3327600	3778180	4028863	6561317	507728	16897	97299	45122			FFA C22_5	18174	18174	18174	18174	42618	18174	44290	18174
	frutose-1,6-diphosphate	6479467	7335207	5154121	7381476	3267965	2718060	2180874	2240729			frutose-1,6-diphosphate	1319497	1284809	2149268	1665906	2235783	4270458	3748621	2232732
	Glycochenodeoxycholate	51250	33447	82423	37643	32856	220238	53921	28781			Glycochenodeoxycholate	272519	279990	414193	219739	51779	24820	24717	24717
	Hippuric acid	232101	232101	232101	232101	243825	232101	476019	232101			Hippuric acid	11125	22558	11125	11125	604287	527985	432680	560021
	HYPOXANTHINE-9-BETA-D-ARABINOF	1447774	2151138	1070419	1348718	2819865	4640417	1196546	364267			HYPOXANTHINE-9-BETA-D-ARABINOF	426349	817213	2059531	323654	494266	690036	648819	1994260
	L(+)-Lactic acid	158250	150676	174005	407273	251862	192657	963805	345778			L(+)-Lactic acid	55228	85245	224675	155871	408689	348386	303578	562096
	L-Glutathione	18292351	4292463	3806582	2041758	69490971	75881040	46866149	54888820			L-Glutathione	48479810	45371899	44326612	44569096	19642459	28176923	24535016	31233514
	N-Acetyl-L-methionine	1462278	1613610	906869	775353	666673	650885	1001504	824281			N-Acetyl-L-methionine	717478	896974	673106	818493	1091013	1097407	1072352	1455409
	nonanoic acid	1022909	944809	582218	1194726	351222	184488	468899	371143			nonanoic acid	396355	406291	250566	390563	382219	293894	320199	468362
	Ophthalmic acid	32410	32410	32410	78939	334013	311180	654939	562613			Ophthalmic acid	125592	113998	160096	99462	99462	99462	99462	99462
	orthophosphoricacid	36639151	31185725	37069583	33357882	18951166	23863680	24063251	21356415			orthophosphoricacid	26847360	32687205	32629356	31154574	33857537	27773563	31812087	33172741
	p-Cresol sulfate	3820848	4903211	3635477	4352639	1644118	177055	2502964	1874437			p-Cresol sulfate	204854	223055	315138	203703	3223567	2750483	1991125	2779829
	phenol sulfate	266172	346093	261550	406351	12220	29490	76733	27420			phenol sulfate	217010	269697	389417	235024	47079	14921	14921	60127
	RAC-GLYCEROL1-PHOSPHATE	429527	512499	297747	519097	9395	48956	139125	25030			RAC-GLYCEROL1-PHOSPHATE	11373	14567	62012	10606	9577	9577	9577	10948
	Succinic acid	781874	725632	394563	511738	197653	215223	318531	190384			Succinic acid	174942	222651	250178	243029	85674	96495	85459	149896
	Taurochenodeoxycholate	24497	24497	24497	13956	24497	215963	24497	24497			Taurochenodeoxycholate	285150	275698	511384	292712	44161	53303	44161	44161
	Taurocholic acid	211931	261982	177714	197352	46502	33983	49954	13629			Taurocholic acid	68477	134451	132623	99197	126219	82601	42997	147922
	Tryptophan	10785619	11621098	8884190	10272401	5255361	4743943	6357692	6256893			Tryptophan	18717202	19142214	18529556	17244532	6604833	6623408	6752586	7559496
	valine	21291845	23142268	23311189	25470929	3589821	4059460	7161959	6303715			valine	24677372	24034711	26369809	28348059	10033960	9407280	8830997	11339047

[truncated: 19 more sheets: SI Figure 4bcehi, SI Figure 5acegj, SI Figure 5d, SI Figure 5f, SI Figure 5h, SI Figure 5i, SI Figure 6a, SI Figure 6b, SI Figure 6c, SI Figure 6d, SI Figure 6e, SI Figure 6f, SI Figure 7a, SI Figure 7b, SI Figure 7cdef, SI Figure 7g, SI Figure 7h, SI Figure 7i, SI Figure 8a-e]
